# Supplementary material for: Integrated transcriptome, GWAS, and metabolome revealed the mechanism of seed germination in sorghum
Source: Front Plant Sci. 2025 Jul 17;16:1601899. doi: 10.3389/fpls.2025.1601899 (PMC12310604; doi:10.3389/fpls.2025.1601899)
Supplement: Supplementary file 1 [file Table1.xls]

## Sheet: Table1
Table S1. The list of all 232 sorghum acessions
Acessions	Source	Providing institutions
314B	Neimenggu, China	Sorghum Research Institute of Shanxi Agricultural University
Fan8B	Jilin, China	Sorghum Research Institute of Shanxi Agricultural University
Ji7030	Jilin, China	Sorghum Research Institute of Shanxi Agricultural University
Lu Hui #1	Sichuan,China	Sorghum Research Institute of Shanxi Agricultural University
SX861	Shanxi, China	Sorghum Research Institute of Shanxi Agricultural University
M5	Hebei, China	Sorghum Research Institute of Shanxi Agricultural University
SXR3601	Shanxi, China	Sorghum Research Institute of Shanxi Agricultural University
SX45B	Shanxi, China	Sorghum Research Institute of Shanxi Agricultural University
Qin R	Shanxi, China	Sorghum Research Institute of Shanxi Agricultural University
0-01Nian	Liaoning, China	Sorghum Research Institute of Shanxi Agricultural University
Dalixinliang #7	Shanxi, China	Sorghum Research Institute of Shanxi Agricultural University
Jin 5-28	Shanxi, China	Sorghum Research Institute of Shanxi Agricultural University
Shuike 001	Liaoning, China	Sorghum Research Institute of Shanxi Agricultural University
L9198	Liaoning, China	Sorghum Research Institute of Shanxi Agricultural University
1383-2	Shanxi, China	Sorghum Research Institute of Shanxi Agricultural University
Shen 0-30	Liaoning, China	Sorghum Research Institute of Shanxi Agricultural University
SXR1042	Shanxi, China	Sorghum Research Institute of Shanxi Agricultural University
Huangkefan Sorghum	Liaoning, China	Sorghum Research Institute of Shanxi Agricultural University
Ji R109	Jilin, China	Sorghum Research Institute of Shanxi Agricultural University
Jinfu #1	Shanxi, China	Sorghum Research Institute of Shanxi Agricultural University
Nan133	Jilin, China	Sorghum Research Institute of Shanxi Agricultural University
9544 Xuan	Liaoning, China	Sorghum Research Institute of Shanxi Agricultural University
LR625	Liaoning, China	Sorghum Research Institute of Shanxi Agricultural University
HM65	Shanxi, China	Sorghum Research Institute of Shanxi Agricultural University
Chi 5933	Jilin, China	Sorghum Research Institute of Shanxi Agricultural University
huangluosan	Shanxi, China	Sorghum Research Institute of Shanxi Agricultural University
langweiba	Shanxi, China	Sorghum Research Institute of Shanxi Agricultural University
Hongnuo (Tianmen)	Hubei,China	Sorghum Research Institute of Shanxi Agricultural University
Heilong Infertility Maintenance Line #197	Heilongjiang, China	Sorghum Research Institute of Shanxi Agricultural University
Jinwuzhuxing	Shanxi, China	Sorghum Research Institute of Shanxi Agricultural University
HB272	Hebei, China	Sorghum Research Institute of Shanxi Agricultural University
R80 dan	Hebei, China	Sorghum Research Institute of Shanxi Agricultural University
Luai #1	Sichuan,China	Sorghum Research Institute of Shanxi Agricultural University
TB9	Shanxi, China	Sorghum Research Institute of Shanxi Agricultural University
JinchangzaoB	Shanxi, China	Sorghum Research Institute of Shanxi Agricultural University
Xinliang #52	Shanxi, China	Sorghum Research Institute of Shanxi Agricultural University
TX7000	U.S.A	Sorghum Research Institute of Shanxi Agricultural University
Sudan grass	India	Sorghum Research Institute of Shanxi Agricultural University
3197B	Shanxi, China	Sorghum Research Institute of Shanxi Agricultural University
CK60B	India	Sorghum Research Institute of Shanxi Agricultural University
7501B	Shanxi, China	Sorghum Research Institute of Shanxi Agricultural University
BTx623	U.S.A	Sorghum Research Institute of Shanxi Agricultural University
L407B	Liaoning, China	Sorghum Research Institute of Shanxi Agricultural University
Restorer line BJT0165	Shanxi, China	Sorghum Research Institute of Shanxi Agricultural University
7050B	Liaoning, China	Sorghum Research Institute of Shanxi Agricultural University
91644(red)	Shanxi, China	Sorghum Research Institute of Shanxi Agricultural University
91645(red)	Shanxi, China	Sorghum Research Institute of Shanxi Agricultural University
91649(red)	Shanxi, China	Sorghum Research Institute of Shanxi Agricultural University
A2V4B	Shanxi, China	Sorghum Research Institute of Shanxi Agricultural University
5-27	Liaoning, China	Sorghum Research Institute of Shanxi Agricultural University
F4B	Shanxi, China	Sorghum Research Institute of Shanxi Agricultural University
SX44B	Shanxi, China	Sorghum Research Institute of Shanxi Agricultural University
SX4244B	Shanxi, China	Sorghum Research Institute of Shanxi Agricultural University
IS-6456C	U.S.A	Institute of Crop Sciences, Chinese Academy of Agricultural Sciences
ICS84B	Liaoning, China	Institute of Crop Sciences, Chinese Academy of Agricultural Sciences
168	India	Institute of Crop Sciences, Chinese Academy of Agricultural Sciences
0-5	India	Institute of Crop Sciences, Chinese Academy of Agricultural Sciences
TAM2566	U.S.A	Institute of Crop Sciences, Chinese Academy of Agricultural Sciences
TAM.2566(red seed)	Mexico	Institute of Crop Sciences, Chinese Academy of Agricultural Sciences
Tx2761(red seed)	Mexico	Institute of Crop Sciences, Chinese Academy of Agricultural Sciences
TxR8508	U.S.A	Institute of Crop Sciences, Chinese Academy of Agricultural Sciences
ICSH106	India	Institute of Crop Sciences, Chinese Academy of Agricultural Sciences
Heilong Infertility 416B	Heilongjiang, China	Institute of Crop Sciences, Chinese Academy of Agricultural Sciences
TCSV361	India	Institute of Crop Sciences, Chinese Academy of Agricultural Sciences
B.Martin	India	Institute of Crop Sciences, Chinese Academy of Agricultural Sciences
ICSV-107	India	Institute of Crop Sciences, Chinese Academy of Agricultural Sciences
ICSV330	India	Institute of Crop Sciences, Chinese Academy of Agricultural Sciences
ICSV1	India	Institute of Crop Sciences, Chinese Academy of Agricultural Sciences
ICSV219	India	Institute of Crop Sciences, Chinese Academy of Agricultural Sciences
PS21663	India	Institute of Crop Sciences, Chinese Academy of Agricultural Sciences
Yinsi	India	Institute of Crop Sciences, Chinese Academy of Agricultural Sciences
SPV126	India	Institute of Crop Sciences, Chinese Academy of Agricultural Sciences
ASR-2	India	Institute of Crop Sciences, Chinese Academy of Agricultural Sciences
YOM-2	U.S.A	Institute of Crop Sciences, Chinese Academy of Agricultural Sciences
IS-2327	India	Institute of Crop Sciences, Chinese Academy of Agricultural Sciences
ICSV430	India	Institute of Crop Sciences, Chinese Academy of Agricultural Sciences
GWAS332	U.S.A	Institute of Crop Sciences, Chinese Academy of Agricultural Sciences
GWAS161	India	Institute of Crop Sciences, Chinese Academy of Agricultural Sciences
MN-839	U.S.A	Institute of Crop Sciences, Chinese Academy of Agricultural Sciences
Wild sorghum	Mali	Institute of Crop Sciences, Chinese Academy of Agricultural Sciences
QUERY3	U.S.A	Institute of Crop Sciences, Chinese Academy of Agricultural Sciences
ICSB 43	India	Institute of Crop Sciences, Chinese Academy of Agricultural Sciences
P-013431	U.S.A	Institute of Crop Sciences, Chinese Academy of Agricultural Sciences
India-17941	India	Institute of Crop Sciences, Chinese Academy of Agricultural Sciences
India-24348	India	Institute of Crop Sciences, Chinese Academy of Agricultural Sciences
GWAS359	U.S.A	Institute of Crop Sciences, Chinese Academy of Agricultural Sciences
GWAS219	South Korea	Institute of Crop Sciences, Chinese Academy of Agricultural Sciences
GWAS222	South Korea	Institute of Crop Sciences, Chinese Academy of Agricultural Sciences
GWAS213	China	Institute of Crop Sciences, Chinese Academy of Agricultural Sciences
China-30383	China	Institute of Crop Sciences, Chinese Academy of Agricultural Sciences
Z1H 03017(xiapise)	China	Institute of Crop Sciences, Chinese Academy of Agricultural Sciences
China-30450	China	Institute of Crop Sciences, Chinese Academy of Agricultural Sciences
China-30466	China	Institute of Crop Sciences, Chinese Academy of Agricultural Sciences
China-30460	China	Institute of Crop Sciences, Chinese Academy of Agricultural Sciences
China-1212	China	Institute of Crop Sciences, Chinese Academy of Agricultural Sciences
GWAS148	China	Institute of Crop Sciences, Chinese Academy of Agricultural Sciences
GWAS386	China	Institute of Crop Sciences, Chinese Academy of Agricultural Sciences
NK1	China	Institute of Crop Sciences, Chinese Academy of Agricultural Sciences
R73	China	Institute of Crop Sciences, Chinese Academy of Agricultural Sciences
Tie 180	China	Institute of Crop Sciences, Chinese Academy of Agricultural Sciences
Tie 208	China	Institute of Crop Sciences, Chinese Academy of Agricultural Sciences
F15	China	Institute of Crop Sciences, Chinese Academy of Agricultural Sciences
GWAS090	Swaziland	Institute of Crop Sciences, Chinese Academy of Agricultural Sciences
GWAS138	Syria	Institute of Crop Sciences, Chinese Academy of Agricultural Sciences
GWAS076	The Republic of Yemen	Institute of Crop Sciences, Chinese Academy of Agricultural Sciences
GWAS159	The Republic of Yemen	Institute of Crop Sciences, Chinese Academy of Agricultural Sciences
2205	China	Institute of Crop Sciences, Chinese Academy of Agricultural Sciences
30281	China	Institute of Crop Sciences, Chinese Academy of Agricultural Sciences
South Africa-3158	South Africa	Institute of Crop Sciences, Chinese Academy of Agricultural Sciences
South Africa-2382	South Africa	Institute of Crop Sciences, Chinese Academy of Agricultural Sciences
South Africa-8774	South Africa	Institute of Crop Sciences, Chinese Academy of Agricultural Sciences
South Africa-29627	South Africa	Institute of Crop Sciences, Chinese Academy of Agricultural Sciences
Lesotho-29358	Lesotho	Institute of Crop Sciences, Chinese Academy of Agricultural Sciences
Swaziland-29314	Swaziland	Institute of Crop Sciences, Chinese Academy of Agricultural Sciences
South Africa-27912	South Africa	Institute of Crop Sciences, Chinese Academy of Agricultural Sciences
Hongxi Sorghum	Shandong, China	Institute of Crop Sciences, Chinese Academy of Agricultural Sciences
Hongjiaozi	Shanxi, China	Institute of Crop Sciences, Chinese Academy of Agricultural Sciences
Dahongpao	Anhui,China	Institute of Crop Sciences, Chinese Academy of Agricultural Sciences
Jinhui #75	Liaoning, China	Institute of Crop Sciences, Chinese Academy of Agricultural Sciences
Hongliuzi(Cangshan）	Yunnan,China	Institute of Crop Sciences, Chinese Academy of Agricultural Sciences
Qingkelimaji	Shandong, China	Institute of Crop Sciences, Chinese Academy of Agricultural Sciences
Daqingke	Shandong, China	Institute of Crop Sciences, Chinese Academy of Agricultural Sciences
sanbianse	Guangxi, China	Institute of Crop Sciences, Chinese Academy of Agricultural Sciences
Dahongpao	Shandong, China	Institute of Crop Sciences, Chinese Academy of Agricultural Sciences
Xiaonianbang	Liaoning, China	Institute of Crop Sciences, Chinese Academy of Agricultural Sciences
Black Sorghum	Sichuan,China	Institute of Crop Sciences, Chinese Academy of Agricultural Sciences
Huangnian Sorghum	Hebei, China	Institute of Crop Sciences, Chinese Academy of Agricultural Sciences
Dasheyan	Heilongjiang, China	Institute of Crop Sciences, Chinese Academy of Agricultural Sciences
Ganshuacao	Shandong, China	Institute of Crop Sciences, Chinese Academy of Agricultural Sciences
Daqingmi	Neimenggu, China	Institute of Crop Sciences, Chinese Academy of Agricultural Sciences
Aijiaohuang	Anhui,China	Institute of Crop Sciences, Chinese Academy of Agricultural Sciences
Sweet Sorghum (Susong)	Anhui,China	Institute of Crop Sciences, Chinese Academy of Agricultural Sciences
Tianluli	Anhui,China	Institute of Crop Sciences, Chinese Academy of Agricultural Sciences
Ganzheliang	Hubei,China	Institute of Crop Sciences, Chinese Academy of Agricultural Sciences
Heitian Sorghum	Shaanxi, China	Institute of Crop Sciences, Chinese Academy of Agricultural Sciences
L72B	Sichuan,China	Institute of Crop Sciences, Chinese Academy of Agricultural Sciences
SA281	Shanxi, China	Institute of Crop Sciences, Chinese Academy of Agricultural Sciences
GuoJiaohong #3	Jilin, China	Institute of Crop Sciences, Chinese Academy of Agricultural Sciences
Ermaokui	Shanxi, China	Institute of Crop Sciences, Chinese Academy of Agricultural Sciences
Heikufen Sorghum	Shanxi, China	Institute of Crop Sciences, Chinese Academy of Agricultural Sciences
Tongchui Sorghum	Shanxi, China	Institute of Crop Sciences, Chinese Academy of Agricultural Sciences
Red Sorghum	Shanxi, China	Institute of Crop Sciences, Chinese Academy of Agricultural Sciences
Honglingdabei	Shandong, China	Institute of Crop Sciences, Chinese Academy of Agricultural Sciences
Maweijiao	Shanxi, China	Institute of Crop Sciences, Chinese Academy of Agricultural Sciences
Laohanjiaozi	Shanxi, China	Institute of Crop Sciences, Chinese Academy of Agricultural Sciences
Honggeda	Shanxi, China	Institute of Crop Sciences, Chinese Academy of Agricultural Sciences
Pantuozao	Shanxi, China	Institute of Crop Sciences, Chinese Academy of Agricultural Sciences
White Sorghum (Linchuan)	Shanxi, China	Institute of Crop Sciences, Chinese Academy of Agricultural Sciences
Erniuxin	Gansu, China	Institute of Crop Sciences, Chinese Academy of Agricultural Sciences
Erliebo Sorghum	Shanxi, China	Institute of Crop Sciences, Chinese Academy of Agricultural Sciences
Daweilang	Shanxi, China	Institute of Crop Sciences, Chinese Academy of Agricultural Sciences
Hahui #45	Heilongjiang, China	Institute of Crop Sciences, Chinese Academy of Agricultural Sciences
Hongwobai (luanping)	Hebei, China	Institute of Crop Sciences, Chinese Academy of Agricultural Sciences
Heikesheyan	Liaoning, China	Institute of Crop Sciences, Chinese Academy of Agricultural Sciences
Dabaye	Heilongjiang, China	Institute of Crop Sciences, Chinese Academy of Agricultural Sciences
Dahongliang	Neimenggu, China	Institute of Crop Sciences, Chinese Academy of Agricultural Sciences
Hejianghong #1	Heilongjiang, China	Institute of Crop Sciences, Chinese Academy of Agricultural Sciences
Baidadu	Liaoning, China	Institute of Crop Sciences, Chinese Academy of Agricultural Sciences
Xiongyue 253	Jiangxi, China	Institute of Crop Sciences, Chinese Academy of Agricultural Sciences
Zhuyeqing(Kaiyuan)	Liaoning, China	Institute of Crop Sciences, Chinese Academy of Agricultural Sciences
Daluochui	Anhui,China	Institute of Crop Sciences, Chinese Academy of Agricultural Sciences
heilong Infertility Maintenance Line #1	Heilongjiang, China	Institute of Crop Sciences, Chinese Academy of Agricultural Sciences
Sansuitian Sorghum	Tianjing, China	Institute of Crop Sciences, Chinese Academy of Agricultural Sciences
Cuobazi	Liaoning, China	Institute of Crop Sciences, Chinese Academy of Agricultural Sciences
Yikeerli	Shandong, China	Institute of Crop Sciences, Chinese Academy of Agricultural Sciences
Hongkesheyan	Liaoning, China	Institute of Crop Sciences, Chinese Academy of Agricultural Sciences
Laolaibai	Liaoning, China	Institute of Crop Sciences, Chinese Academy of Agricultural Sciences
Xiaobai Sorghum	Neimenggu, China	Institute of Crop Sciences, Chinese Academy of Agricultural Sciences
Heilaopofanbaiyan	Neimenggu, China	Institute of Crop Sciences, Chinese Academy of Agricultural Sciences
Heikebangzi	Heilongjiang, China	Institute of Crop Sciences, Chinese Academy of Agricultural Sciences
Zhaonong 415	Neimenggu, China	Institute of Crop Sciences, Chinese Academy of Agricultural Sciences
Huangke	Heilongjiang, China	Institute of Crop Sciences, Chinese Academy of Agricultural Sciences
Zera Zera	India	Institute of Crop Sciences, Chinese Academy of Agricultural Sciences
Shuangxinhong	Heilongjiang, China	Institute of Crop Sciences, Chinese Academy of Agricultural Sciences
Bangbangtian Sorghum	Shaanxi, China	Institute of Crop Sciences, Chinese Academy of Agricultural Sciences
Qingebai Sorghum	Shandong, China	Institute of Crop Sciences, Chinese Academy of Agricultural Sciences
Mi Sorghum	Shandong, China	Institute of Crop Sciences, Chinese Academy of Agricultural Sciences
Yidumi Sorghum	Shandong, China	Institute of Crop Sciences, Chinese Academy of Agricultural Sciences
Nanxinhong	Liaoning, China	Institute of Crop Sciences, Chinese Academy of Agricultural Sciences
Bairihong	Shanxi, China	Institute of Crop Sciences, Chinese Academy of Agricultural Sciences
Sanhuangke	Liaoning, China	Institute of Crop Sciences, Chinese Academy of Agricultural Sciences
Xiaohuangke	Liaoning, China	Institute of Crop Sciences, Chinese Academy of Agricultural Sciences
Huitouqing	Liaoning, China	Institute of Crop Sciences, Chinese Academy of Agricultural Sciences
Hahui 539	Heilongjiang, China	Institute of Crop Sciences, Chinese Academy of Agricultural Sciences
White Sorghum (Jinta)	Gansu, China	Institute of Crop Sciences, Chinese Academy of Agricultural Sciences
Ji R9060	Jilin, China	Institute of Crop Sciences, Chinese Academy of Agricultural Sciences
Hahui #59	Heilongjiang, China	Institute of Crop Sciences, Chinese Academy of Agricultural Sciences
GWAS140	U.S.A	Institute of Crop Sciences, Chinese Academy of Agricultural Sciences
GWAS367	U.S.A	Institute of Crop Sciences, Chinese Academy of Agricultural Sciences
MZLR4	Liaoning, China	Institute of Crop Sciences, Chinese Academy of Agricultural Sciences
GWAS413	Liaoning, China	Institute of Crop Sciences, Chinese Academy of Agricultural Sciences
Heilong Infertility Maintenance Line #11	Heilongjiang, China	Institute of Crop Sciences, Chinese Academy of Agricultural Sciences
Hahui #57	Heilongjiang, China	Institute of Crop Sciences, Chinese Academy of Agricultural Sciences
GWAS099	Australia	Institute of Crop Sciences, Chinese Academy of Agricultural Sciences
IS12626C	Liaoning, China	Institute of Crop Sciences, Chinese Academy of Agricultural Sciences
IS-1139C	U.S.A	Institute of Crop Sciences, Chinese Academy of Agricultural Sciences
E-302 (kangchong)	India	Institute of Crop Sciences, Chinese Academy of Agricultural Sciences
IS-3977	India	Institute of Crop Sciences, Chinese Academy of Agricultural Sciences
GWAS117	Cameroon	Institute of Crop Sciences, Chinese Academy of Agricultural Sciences
HONEY-4	U.S.A	Institute of Crop Sciences, Chinese Academy of Agricultural Sciences
LR168	Shanxi, China	Institute of Crop Sciences, Chinese Academy of Agricultural Sciences
hengsuhongke(shihei)	Liaoning, China	Institute of Crop Sciences, Chinese Academy of Agricultural Sciences
1230B	Jilin, China	Institute of Crop Sciences, Chinese Academy of Agricultural Sciences
Sterile Maintenance Line 7724	Shaanxi, China	Institute of Crop Sciences, Chinese Academy of Agricultural Sciences
Heilong Infertility 439B	Heilongjiang, China	Institute of Crop Sciences, Chinese Academy of Agricultural Sciences
BEAYER	U.S.A	Institute of Crop Sciences, Chinese Academy of Agricultural Sciences
Heilong 188B	Heilongjiang, China	Institute of Crop Sciences, Chinese Academy of Agricultural Sciences
Jingnong 2B	Jilin, China	Institute of Crop Sciences, Chinese Academy of Agricultural Sciences
ICS16B	India	Institute of Crop Sciences, Chinese Academy of Agricultural Sciences
Jineiya Sorghum	Guinea	Institute of Crop Sciences, Chinese Academy of Agricultural Sciences
M-40079B	Mexico	Institute of Crop Sciences, Chinese Academy of Agricultural Sciences
Tx406B	India	Institute of Crop Sciences, Chinese Academy of Agricultural Sciences
IS-511	India	Institute of Crop Sciences, Chinese Academy of Agricultural Sciences
2219B	U.S.A	Institute of Crop Sciences, Chinese Academy of Agricultural Sciences
M35549（SC108-3×CS3541）-38-2	Mexico	Institute of Crop Sciences, Chinese Academy of Agricultural Sciences
Lesotho-29441	Lesotho	Institute of Crop Sciences, Chinese Academy of Agricultural Sciences
Tx616B(80CS448)4dwarf	Mexico	Institute of Crop Sciences, Chinese Academy of Agricultural Sciences
Lesotho-29392	Lesotho	Institute of Crop Sciences, Chinese Academy of Agricultural Sciences
Lesotho-29519	Lesotho	Institute of Crop Sciences, Chinese Academy of Agricultural Sciences
IS-2248	India	Institute of Crop Sciences, Chinese Academy of Agricultural Sciences
4190B	Jilin, China	Institute of Crop Sciences, Chinese Academy of Agricultural Sciences
2055B	Shaanxi, China	Institute of Crop Sciences, Chinese Academy of Agricultural Sciences
QL33B	Jilin, China	Institute of Crop Sciences, Chinese Academy of Agricultural Sciences
Ping41B	Jilin, China	Institute of Crop Sciences, Chinese Academy of Agricultural Sciences
Tx622B	Liaoning, China	Institute of Crop Sciences, Chinese Academy of Agricultural Sciences
91CC515	Liaoning, China	Institute of Crop Sciences, Chinese Academy of Agricultural Sciences
91NF20B	Liaoning, China	Institute of Crop Sciences, Chinese Academy of Agricultural Sciences
516B/293B	Liaoning, China	Institute of Crop Sciences, Chinese Academy of Agricultural Sciences
LiaonianB-1	Liaoning, China	Institute of Crop Sciences, Chinese Academy of Agricultural Sciences
M55812	India	Institute of Crop Sciences, Chinese Academy of Agricultural Sciences
HYH-6	Liaoning, China	Institute of Crop Sciences, Chinese Academy of Agricultural Sciences
TxR2356	U.S.A	Institute of Crop Sciences, Chinese Academy of Agricultural Sciences

## Sheet: Table2
Table S2. The primers used in the qRT-PCR analysis
Gene	Name of primers	Sequences (5’-3’)
EIF4A	EIF4A-F	CAACTTTGTCACCCGCGATGA
	EIF4A-R	TCCAGAAACCTTAGCAGCCCA
SORBI_3002G225600	SORBI_3002G225600-F	ACGACAAGGTGATCGTGAAG
	SORBI_3002G225600-R	TCTCCCAAACGCAGTAGTTG
SORBI_3001G123300	SORBI_3001G123300-F	CTAAGATGGCGGACCTGTTTAC
	SORBI_3001G123300-R	GCTGCTATCCTTGGCTCATT
SORBI_3008G096000	SORBI_3008G096000-F	GCAGAGTCGCAACAAAGTAATC
	SORBI_3008G096000-R	TTCCTGAAGACCACATGGTAAG
SORBI_3003G363400	SORBI_3003G363400-F	GAGGCTGAACTGAACCATCTC
	SORBI_3003G363400-R	CATCTTCTCCACCAGCATCTT

## Sheet: Table3
Table S3. Quality statistics of transcriptome
Sample	Raw Reads	Clean_Reads	Clean Base(G)	Error Rate(%)	Q20 percentage(%)	Q30 percentage(%)	GC percentage(%)
R1-12-1	45435088	41804580	6.27	0.01	98.23	95.27	54.42
R1-12-2	45708424	42623722	6.39	0.01	98.38	95.69	54.46
R1-12-3	81175072	76763928	11.51	0.01	98.32	95.57	54.36
R1-24-1	44063434	41090398	6.16	0.01	98.2	95.23	54.27
R1-24-2	63733690	60443400	9.07	0.01	98.21	95.26	54.27
R1-24-3	49738884	47750426	7.16	0.01	98.27	95.3	54.15
R1-48-1	49697616	47441224	7.12	0.01	98.31	95.39	53.79
R1-48-2	43854264	42170616	6.33	0.01	98.48	95.83	53.82
R1-48-3	46341332	44515188	6.68	0.01	98.56	96.04	53.46
R2-12-1	48021346	46372248	6.96	0.01	98.48	95.87	54.34
R2-12-2	44538964	42729032	6.41	0.01	98.43	95.8	54.27
R2-12-3	49900688	46723448	7.01	0.01	98.41	95.75	54.5
R2-24-1	51194870	47869898	7.18	0.01	98.27	95.18	54.25
R2-24-2	69475546	65990016	9.9	0.01	98.2	94.96	54.26
R2-24-3	44725492	41789680	6.27	0.01	98.24	95.08	54.46
R2-48-1	57981932	54828024	8.22	0.02	98.05	94.29	54.19
R2-48-2	47363630	44924858	6.74	0.01	98.31	95.23	54
R2-48-3	56862434	53241162	7.99	0.01	98.34	95.33	53.76
S1-12-1	89164322	84868210	12.73	0.02	97.71	93.67	54.22
S1-12-2	89599758	83405810	12.51	0.01	98.3	95.24	54.63
S1-12-3	70659168	65821548	9.87	0.01	98.37	95.41	53.94
S1-24-1	65607862	60940994	9.14	0.01	98.36	95.34	54.31
S1-24-2	47011042	42861738	6.43	0.01	98.44	95.57	54.19
S1-24-3	63092374	57098870	8.56	0.01	98.35	95.33	55.14
S1-48-1	59672322	57541426	8.63	0.02	97.92	94.05	55.19
S1-48-2	65620730	61051798	9.16	0.01	98.34	95.28	54.92
S1-48-3	77104908	72315884	10.85	0.01	98.4	95.47	55.13
S2-12-1	62828550	59366328	8.9	0.01	98.32	95.21	53.95
S2-12-2	85104990	80253290	12.04	0.01	98.4	95.4	53.05
S2-12-3	58764540	55268776	8.29	0.01	98.43	95.52	53.36
S2-24-1	50346624	47148892	7.07	0.01	98.44	95.54	53.57
S2-24-2	54124210	50921684	7.64	0.01	98.61	95.95	53.26
S2-24-3	74461864	69792368	10.47	0.01	98.47	95.67	54.03
S2-48-1	46578770	43700942	6.56	0.01	98.37	95.35	54.38
S2-48-2	75736988	69899282	10.48	0.01	98.36	95.33	54.74
S2-48-3	69843716	65512136	9.83	0.01	98.36	95.35	55.24

## Sheet: Table4
Table S4. List of 4 differentially expressed genes (DEGs) confirmed by qRT-PCR
ID	R1-12-1_fpkm	R1-12-2_fpkm	R1-12-3_fpkm	R1-24-1_fpkm	R1-24-2_fpkm	R1-24-3_fpkm	R1-48-1_fpkm	R1-48-2_fpkm	R1-48-3_fpkm	R2-12-1_fpkm	R2-12-2_fpkm	R2-12-3_fpkm	R2-24-1_fpkm	R2-24-2_fpkm	R2-24-3_fpkm	R2-48-1_fpkm	R2-48-2_fpkm	R2-48-3_fpkm	S1-12-1_fpkm	S1-12-2_fpkm	S1-12-3_fpkm	S1-24-1_fpkm	S1-24-2_fpkm	S1-24-3_fpkm	S1-48-1_fpkm	S1-48-2_fpkm	S1-48-3_fpkm	S2-12-1_fpkm	S2-12-2_fpkm	S2-12-3_fpkm	S2-24-1_fpkm	S2-24-2_fpkm	S2-24-3_fpkm	S2-48-1_fpkm	S2-48-2_fpkm	S2-48-3_fpkm	chr	start	end	strand	gene_name	gene_description	KEGG	KEGG pathway	NR	Swissprot	Tremble	KOG	GO
SORBI_3008G096000	91.3058	92.7087	85.3869	74.1768	72.2513	71.6819	28.6124	26.2941	27.511	85.3402	76.274	84.0362	59.7521	51.3077	62.8517	19.8944	20.0892	21.0416	41.652	41.8333	50.024	15.1586	15.0385	13.8176	15.2245	15.2105	16.5243	36.921	35.8382	35.8385	16.2151	15.9271	16.075	14.7947	16.077	16.6452	8	45231621	45237932	-	SORBI_3008G096000	hypothetical protein	K14486 auxin response factor | (RefSeq) auxin response factor 7 (A)	ko04075: Plant hormone signal transduction	hypothetical protein SORBI_3008G096000 [Sorghum bicolor]	ARFX_ORYSJ RecName: Full=Auxin response factor 24;	A0A1B6PD38_SORBI RecName: Full=Auxin response factor {ECO:0000256|RuleBase:RU004561};	--	GO:0005634,nucleus; GO:0003677,DNA binding; GO:0009734,auxin-activated signaling pathway; GO:0006355,regulation of DNA-templated transcription; GO:0003674,molecular_function; GO:0003676,nucleic acid binding; GO:0005488,binding; GO:0097159,organic cyclic compound binding; GO:1901363,heterocyclic compound binding; GO:0007154,cell communication; GO:0007165,signal transduction; GO:0008150,biological_…
SORBI_3003G363400	37.2363	33.9488	33.7751	19.0482	18.6969	20.3833	3.9499	4.0416	4.3906	43.6109	44.3272	46.1233	18.5811	19.7316	21.655	4.1177	3.7781	4.1992	24.9651	24.8466	22.8359	5.3589	4.6573	4.8649	0.4779	0.3954	0.3723	18.3338	16.1681	16.1617	2.8432	2.3614	3.0063	0.5577	0.5635	0.7247	3	68089024	68096305	+	SORBI_3003G363400	Basic-leucine zipper (bZIP) transcription factor family protein [Source:Projected from Arabidopsis thaliana (AT2G36270) TAIR%3BAcc:AT2G36270]	K14432 ABA responsive element binding factor | (RefSeq) protein ABSCISIC ACID-INSENSITIVE 5 (A)	ko04075: Plant hormone signal transduction	protein ABSCISIC ACID-INSENSITIVE 5 [Sorghum bicolor]	ABI5_ORYSJ RecName: Full=bZIP transcription factor ABI5 homolog {ECO:0000305}; Short=OsABI5 {ECO:0000303|PubMed:17604002}; AltName: Full=bZIP transcription factor 10 {ECO:0000303|PubMed:18065552}; Short=OsBZIP10 {ECO:0000303|PubMed:18065552};	A0A1B6Q731_SORBI RecName: Full=BZIP domain-containing protein {ECO:0000259|PROSITE:PS50217};	--	GO:0005634,nucleus; GO:0003700,DNA-binding transcription factor activity; GO:0042803,protein homodimerization activity; GO:0043565,sequence-specific DNA binding; GO:0009738,abscisic acid-activated signaling pathway; GO:0010152,pollen maturation; GO:0045893,positive regulation of DNA-templated transcription; GO:0006355,regulation of DNA-templated transcription; GO:0009737,response to abscisic acid…
SORBI_3002G225600	0.343	0.2774	0.2571	4.64	4.7238	4.2004	107.261	95.7702	88.9884	0.1643	0.0597	0.1647	0.7172	3.6424	0.5083	41.1968	36.1878	39.1123	2.7043	3.2798	2.6513	140.327	154.674	147.9	169.874	161.523	145.709	9.1546	4.0212	4.187	179.98	159.932	161.576	120.874	113.463	127.348	2	61762863	61764954	+	SORBI_3002G225600	hypothetical protein	K01176 alpha-amylase [EC:3.2.1.1] | (RefSeq) alpha-amylase isozyme 3C (A)	ko00500: Starch and sucrose metabolism; ko01100: Metabolic pathways; ko01110: Biosynthesis of secondary metabolites	alpha-amylase isozyme 3C [Sorghum bicolor]	AMY3C_ORYSJ RecName: Full=Alpha-amylase isozyme 3C; EC=3.2.1.1 {ECO:0000250|UniProtKB:P00693}; AltName: Full=1,4-alpha-D-glucan glucanohydrolase; Flags: Precursor;	C5X2B1_SORBI RecName: Full=Alpha-amylase {ECO:0000256|ARBA:ARBA00012595, ECO:0000256|PIRNR:PIRNR001028}; EC=3.2.1.1 {ECO:0000256|ARBA:ARBA00012595, ECO:0000256|PIRNR:PIRNR001028}; AltName: Full=1,4-alpha-D-glucan glucanohydrolase {ECO:0000256|PIRNR:PIRNR001028};	Alpha-amylase	GO:0004556,alpha-amylase activity; GO:0005509,calcium ion binding; GO:0005983,starch catabolic process; GO:0005987,sucrose catabolic process; GO:0003674,molecular_function; GO:0003824,catalytic activity; GO:0004553,hydrolase activity, hydrolyzing O-glycosyl compounds; GO:0016160,amylase activity; GO:0016787,hydrolase activity; GO:0016798,hydrolase activity, acting on glycosyl bonds; GO:0005488,bi…
SORBI_3001G123300	1.1232	1.3941	1.6225	5.2316	5.986	6.1038	30.2997	32.095	29.1529	0.8258	1.2753	1.2417	4.7018	5.1247	4.5651	25.2256	25.0148	27.088	63.8948	66.1532	68.6621	55.8095	56.0804	57.745	49.48	51.8287	51.6851	78.2644	77.1701	75.3907	28.1557	26.2955	26.7699	52.3314	54.5158	53.4399	1	9626721	9629530	-	SORBI_3001G122300	hypothetical protein	--	--	LOW QUALITY PROTEIN: probable plastid-lipid-associated protein 4, chloroplastic [Sorghum bicolor]	PAP4_ARATH RecName: Full=Probable plastid-lipid-associated protein 4, chloroplastic; AltName: Full=Fibrillin-3a; AltName: Full=Plastoglobulin 25; Short=AtPGL25; Flags: Precursor;	C5WNS2_SORBI RecName: Full=PAP_fibrillin domain-containing protein {ECO:0000259|Pfam:PF04755};	--	GO:0009507,chloroplast; GO:0009534,chloroplast thylakoid; GO:0009535,chloroplast thylakoid membrane; GO:0005829,cytosol; GO:0010287,plastoglobule; GO:0005575,cellular_component; GO:0005622,intracellular anatomical structure; GO:0005737,cytoplasm; GO:0009536,plastid; GO:0043226,organelle; GO:0043227,membrane-bounded organelle; GO:0043229,intracellular organelle; GO:0043231,intracellular membrane-b…
[truncated: 1 more columns]

## Sheet: Table5
	Table S5. List of DEGs (differentially expressed genes) associated with hormone signal transduction process
	ID	R1-12-1_fpkm	R1-12-2_fpkm	R1-12-3_fpkm	R1-24-1_fpkm	R1-24-2_fpkm	R1-24-3_fpkm	R1-48-1_fpkm	R1-48-2_fpkm	R1-48-3_fpkm	R2-12-1_fpkm	R2-12-2_fpkm	R2-12-3_fpkm	R2-24-1_fpkm	R2-24-2_fpkm	R2-24-3_fpkm	R2-48-1_fpkm	R2-48-2_fpkm	R2-48-3_fpkm	S1-12-1_fpkm	S1-12-2_fpkm	S1-12-3_fpkm	S1-24-1_fpkm	S1-24-2_fpkm	S1-24-3_fpkm	S1-48-1_fpkm	S1-48-2_fpkm	S1-48-3_fpkm	S2-12-1_fpkm	S2-12-2_fpkm	S2-12-3_fpkm	S2-24-1_fpkm	S2-24-2_fpkm	S2-24-3_fpkm	S2-48-1_fpkm	S2-48-2_fpkm	S2-48-3_fpkm	chr	start	end	strand	gene_name	gene_description	KEGG	KEGG pathway	NR	Swissprot	Tremble	KOG
	Auxin
ARF	SORBI_3005G132000	107.379	99.2118	98.8168	102.954	104.975	106.284	54.3169	53.5687	55.5056	92.0957	87.5004	89.1695	87.3561	79.6956	90.883	45.7191	46.8337	50.4296	98.2602	97.0778	119.692	38.3232	38.8411	34.6473	38.8476	41.8932	43.1473	72.8771	75.3716	73.2127	41.1255	40.7727	40.1277	37.5587	39.0902	36.8745	5	57386048	57393758	-	SORBI_3005G132000	hypothetical protein	K14486 auxin response factor | (RefSeq) auxin response factor 7 (A)	ko04075: Plant hormone signal transduction	auxin response factor 23-like isoform X2 [Sorghum bicolor]	ARFW_ORYSI RecName: Full=Auxin response factor 23; AltName: Full=OsARF1;	A0A1Z5RID8_SORBI RecName: Full=Auxin response factor {ECO:0000256|RuleBase:RU004561};	--
	SORBI_3008G096000	91.3058	92.7087	85.3869	74.1768	72.2513	71.6819	28.6124	26.2941	27.511	85.3402	76.274	84.0362	59.7521	51.3077	62.8517	19.8944	20.0892	21.0416	41.652	41.8333	50.024	15.1586	15.0385	13.8176	15.2245	15.2105	16.5243	36.921	35.8382	35.8385	16.2151	15.9271	16.075	14.7947	16.077	16.6452	8	45231621	45237932	-	SORBI_3008G096000	hypothetical protein	K14486 auxin response factor | (RefSeq) auxin response factor 7 (A)	ko04075: Plant hormone signal transduction	hypothetical protein SORBI_3008G096000 [Sorghum bicolor]	ARFX_ORYSJ RecName: Full=Auxin response factor 24;	A0A1B6PD38_SORBI RecName: Full=Auxin response factor {ECO:0000256|RuleBase:RU004561};	--
	SORBI_3006G045901	36.7825	26.2046	26.8988	28.9364	26.4265	31.7519	9.0968	8.584	15.8977	22.3989	20.3707	21.567	25.2294	26.8792	24.6172	12.6799	12.41	14.0689	0	0	0	0.1579	0.3386	0.2117	0	0	0	0.3906	0.539	0.3269	0	0	0	0	0.0344	0	6	32164441	32165711	-	SORBI_3006G045901	hypothetical protein	K14486 auxin response factor | (RefSeq) auxin response factor 9 (A)	ko04075: Plant hormone signal transduction	auxin response factor 7 isoform X1 [Sorghum bicolor]	ARFD_ORYSJ RecName: Full=Auxin response factor 4; AltName: Full=OsARF2;	A0A1Z5RC61_SORBI RecName: Full=Auxin_resp domain-containing protein {ECO:0000259|Pfam:PF06507};	--
	Gibberellin
GID1	SORBI_3007G157500	31.7992	35.6935	35.3297	60.6232	62.5786	56.7346	131.51	133.469	114.999	6.4996	5.3767	7.9887	28.1953	31.5637	30.3121	112.169	99.889	95.7385	89.1205	99.0472	104.779	170.574	176.589	214.733	185.75	155.522	155.683	108.964	92.1397	91.0227	174.969	163.776	181.414	94.6736	97.88	108.061	7	59178554	59180235	+	SORBI_3007G157500	hypothetical protein	K14493 gibberellin receptor GID1 [EC:3.-.-.-] | (RefSeq) gibberellin receptor GID1-like (A)	ko04075: Plant hormone signal transduction	tuliposide A-converting enzyme 1, chloroplastic [Sorghum bicolor]	TCEA1_TULGE RecName: Full=Tuliposide A-converting enzyme 1, chloroplastic; Short=TgTCEA1; EC=4.2.99.22; Flags: Precursor;	C5YMC0_SORBI RecName: Full=Abhydrolase_3 domain-containing protein {ECO:0000259|Pfam:PF07859};	Arylacetamide deacetylase
	SORBI_3002G228600	0.9888	2.109	1.7166	4.666	5.1991	4.7719	10.5204	10.7033	10.0893	2.3766	2.2422	1.8784	5.8604	6.6177	6.551	9.1935	8.5251	8.6271	6.8157	6.3897	5.7027	7.5012	6.1252	9.9165	9.3208	7.7951	8.1523	7.7063	7.0305	6.8791	8.8645	7.3503	7.758	8.3519	8.5938	9.279	2	61990730	61991931	+	SORBI_3002G228600	hypothetical protein	K14493 gibberellin receptor GID1 [EC:3.-.-.-] | (RefSeq) gibberellin receptor GID1-like (A)	ko04075: Plant hormone signal transduction	2-hydroxyisoflavanone dehydratase-like [Sorghum bicolor]	HIDM_GLYEC RecName: Full=2-hydroxyisoflavanone dehydratase; EC=3.1.1.1; EC=4.2.1.105; AltName: Full=Carboxylesterase HIDM;	C5X2C9_SORBI RecName: Full=Abhydrolase_3 domain-containing protein {ECO:0000259|Pfam:PF07859};	Arylacetamide deacetylase
	SORBI_3002G395300	3.3102	3.817	3.7742	7.1622	9.2857	6.3667	27.4818	27.4385	24.4139	4.818	5.2819	5.5582	15.2151	14.937	13.5449	40.9272	39.3451	35.7962	33.7254	33.7708	33.253	31.4284	36.2275	39.701	34.1242	30.9073	30.8109	32.8591	28.9544	27.975	31.9515	32.166	34.3885	34.8573	35.3492	37.2913	2	74766164	74768204	-	SORBI_3002G395300	hypothetical protein	K14493 gibberellin receptor GID1 [EC:3.-.-.-] | (RefSeq) gibberellin receptor GID1-like (A)	ko04075: Plant hormone signal transduction	probable carboxylesterase 18 [Sorghum bicolor]	CXE18_ARATH RecName: Full=Probable carboxylesterase 18; AltName: Full=AtCXE18; EC=3.1.1.1;	C5X3Z2_SORBI RecName: Full=Abhydrolase_3 domain-containing protein {ECO:0000259|Pfam:PF07859};	Arylacetamide deacetylase
	SORBI_3002G228200	1.0514	0.9093	0.9392	2.3565	2.231	1.5996	9.1975	8.4945	7.5687	1.0387	0.7801	0.8793	2.793	3.5388	3.618	15.3057	14.7923	14.4215	9.001	9.4914	9.5009	12.8961	13.1252	15.6052	11.534	10.8797	11.2231	8.0219	9.0258	8.5027	11.7519	11.7077	12.5769	9.6198	10.2575	11.6145	2	61978188	61980567	-	SORBI_3002G228200	hypothetical protein	K14493 gibberellin receptor GID1 [EC:3.-.-.-] | (RefSeq) gibberellin receptor GID1-like (A)	ko04075: Plant hormone signal transduction	probable carboxylesterase 7 [Sorghum bicolor]	TCEA1_TULGE RecName: Full=Tuliposide A-converting enzyme 1, chloroplastic; Short=TgTCEA1; EC=4.2.99.22; Flags: Precursor;	A0A1B6QCY7_SORBI RecName: Full=Abhydrolase_3 domain-containing protein {ECO:0000259|Pfam:PF07859};	Arylacetamide deacetylase
	SORBI_3002G041533	2.0372	1.6727	1.6884	1.2555	2.0668	1.5004	10.1751	9.4788	7.9062	0.4954	0.7201	0.5242	0.6213	0.4328	0.8515	8.2059	6.6079	6.9128	0.7349	0.5659	0.6868	7.0063	7.3245	7.435	14.9874	11.7901	12.954	1.1146	1.0066	0.7195	7.3153	7.0368	7.6978	15.0117	13.4524	14.1421	2	3989032	3991027	+	SORBI_3002G041533	hypothetical protein	K14493 gibberellin receptor GID1 [EC:3.-.-.-] | (RefSeq) gibberellin receptor GID1-like (A)	ko04075: Plant hormone signal transduction	probable carboxylesterase 15 [Sorghum bicolor]	CXE15_ARATH RecName: Full=Probable carboxylesterase 15; AltName: Full=AtCXE15; EC=3.1.1.1;	A0A1W0W261_SORBI RecName: Full=Abhydrolase_3 domain-containing protein {ECO:0000259|Pfam:PF07859};	Arylacetamide deacetylase
	SORBI_3009G136400	1.7678	2.0009	1.7869	1.4685	1.5079	1.018	2.3579	2.0942	2.3821	1.3521	1.1192	1.3554	1.5827	1.7226	1.4459	2.6648	2.9133	2.6952	1.6021	1.6988	1.7541	2.8683	3.4276	3.364	11.5554	10.5937	10.8944	6.9874	6.4106	4.8795	5.1263	4.8323	5.3847	11.7893	12.0044	13.4307	9	49241771	49243964	+	SORBI_3009G136400	hypothetical protein	K14493 gibberellin receptor GID1 [EC:3.-.-.-] | (RefSeq) gibberellin receptor GID1-like (A)	ko04075: Plant hormone signal transduction	probable carboxylesterase 15 [Sorghum bicolor]	CXE17_ARATH RecName: Full=Probable carboxylesterase 17; AltName: Full=AtCXE17; EC=3.1.1.1;	C5YXT7_SORBI RecName: Full=Abhydrolase_3 domain-containing protein {ECO:0000259|Pfam:PF07859};	Arylacetamide deacetylase
DELLA	SORBI_3001G421900	41.2922	43.9053	43.2007	35.1387	35.5693	34.8567	19.4623	19.7324	18.2428	43.8697	43.201	42.6353	31.2534	28.8522	32.9102	15.2863	16.1826	15.8947	39.4233	36.5247	46.2684	15.1771	15.1255	15.0458	9.9785	9.7751	9.0878	27.3614	28.0023	28.4112	12.6114	13.1864	12.6757	8.6908	8.4639	8.3293	1	70269442	70274698	+	SORBI_3001G421900	hypothetical protein	K14494 DELLA protein | (RefSeq) DELLA protein DWARF8 (A)	ko04075: Plant hormone signal transduction	scarecrow-like protein 9 [Sorghum bicolor]	SCL9_ARATH RecName: Full=Scarecrow-like protein 9; Short=AtSCL9; AltName: Full=GRAS family protein 13; Short=AtGRAS-13;	A0A1Z5SAG3_SORBI SubName: Full=Uncharacterized protein {ECO:0000313|EMBL:OQU92829.1};	--
	SORBI_3002G354900	26.1292	26.0144	26.3904	19.7575	18.7318	19.5421	6.3085	7.2465	6.2891	20.6722	20.7619	22.2895	14.2451	12.6468	14.6421	6.3583	6.2039	6.7118	8.7094	8.7128	11.0089	4.3449	4.4772	4.6412	2.7572	3.0748	2.6635	9.8555	9.3953	10.02	3.6892	3.8786	3.5589	3.3006	3.712	3.8456	2	71802273	71806524	+	SORBI_3002G354900	Chitin-inducible gibberellin-responsive protein [Source: Projected from Oryza sativa (Os07g0583600)]	K14494 DELLA protein | (RefSeq) DELLA protein DWARF8 (A)	ko04075: Plant hormone signal transduction	chitin-inducible gibberellin-responsive protein 2 [Sorghum bicolor]	CIGR2_ORYSJ RecName: Full=Chitin-inducible gibberellin-responsive protein 2;	C5XCH4_SORBI SubName: Full=Uncharacterized protein {ECO:0000313|EMBL:EER97449.1};	--
	SORBI_3002G330300	19.444	20.7542	20.7796	10.9169	9.8168	11.741	7.5631	7.3874	6.6136	25.9356	23.9998	24.4685	11.3849	9.7728	11.9519	7.0155	7.5285	7.7628	10.2719	10.0969	9.5738	6.3595	6.1534	7.3642	6.8617	7.621	7.1231	11.604	10.3121	11.2755	6.7525	6.7138	6.7915	6.641	7.3406	7.5115	2	69901272	69905698	+	SORBI_3002G330300	Similar to Chitin-inducible gibberellin-responsive protein [Source: Projected from Oryza sativa (Os07g0545800)]	K14494 DELLA protein | (RefSeq) DELLA protein DWARF8 (A)	ko04075: Plant hormone signal transduction	chitin-inducible gibberellin-responsive protein 1 [Sorghum bicolor]	CIGR1_ORYSJ RecName: Full=Chitin-inducible gibberellin-responsive protein 1;	C5XAU2_SORBI SubName: Full=Uncharacterized protein {ECO:0000313|EMBL:EER97346.1};	--
	Abscisic acid
PYR/PYL	SORBI_3010G169100	8.4325	10.8929	9.5729	16.5342	15.2368	12.4114	2.4926	2.9146	2.6405	2.2043	1.9901	1.6918	9.7659	11.1252	9.7672	4.3935	3.4667	3.8149	3.002	2.4785	2.796	1.569	1.5496	2.0539	0.7966	0.8425	0.9378	2.8403	3.0011	2.8376	1.6391	1.0794	1.1443	0.9634	0.7442	0.7122	10	49911879	49913473	+	SORBI_3010G169100	hypothetical protein	K14496 abscisic acid receptor PYR/PYL family | (RefSeq) abscisic acid receptor PYL2 (A)	ko04016: MAPK signaling pathway - plant; ko04075: Plant hormone signal transduction	abscisic acid receptor PYL2 [Sorghum bicolor]	PYL9_ORYSJ RecName: Full=Abscisic acid receptor PYL9 {ECO:0000305}; AltName: Full=PYR1-like protein 2 {ECO:0000303|PubMed:24743650}; Short=OsPYL2 {ECO:0000303|PubMed:24743650}; AltName: Full=PYR1-like protein 9 {ECO:0000303|PubMed:26362328}; Short=OsPYL9 {ECO:0000303|PubMed:26362328}; AltName: Full=Regulatory components of ABA receptor 9 {ECO:0000305};	C5Z4P3_SORBI SubName: Full=Uncharacterized protein {ECO:0000313|EMBL:EER88529.1};	--
	SORBI_3009G080200	115.69	117.668	117.478	56.7988	54.0496	50.098	35.1445	34.0711	33.5113	135.596	140.9	140.544	65.4427	66.1832	64.6308	34.7122	38.9966	35.1737	75.5042	80.1347	87.6436	40.3979	36.8295	39.469	30.2235	32.4128	33.0623	61.6296	60.0343	63.5067	39.8489	37.08	38.2117	25.3177	29.5459	28.4811	9	10852919	10855378	+	SORBI_3009G080200	hypothetical protein	K14496 abscisic acid receptor PYR/PYL family | (RefSeq) abscisic acid receptor PYL8 (A)	ko04016: MAPK signaling pathway - plant; ko04075: Plant hormone signal transduction	abscisic acid receptor PYL8 [Sorghum bicolor]	PYL5_ORYSJ RecName: Full=Abscisic acid receptor PYL5 {ECO:0000305}; AltName: Full=PYR1-like protein 11 {ECO:0000303|PubMed:24743650}; Short=OsPYL11 {ECO:0000303|PubMed:24743650}; AltName: Full=PYR1-like protein 5 {ECO:0000303|PubMed:22071266}; Short=OsPYL5 {ECO:0000303|PubMed:22071266}; AltName: Full=Regulatory components of ABA receptor 5 {ECO:0000305};	C5YUR3_SORBI SubName: Full=Uncharacterized protein {ECO:0000313|EMBL:EES17886.1};	--
	SORBI_3004G113800	5.9731	5.0149	5.6668	10.7202	9.9806	9.9538	27.2939	28.471	30.4505	5.7249	4.7655	4.8059	13.0384	12.6938	12.0105	31.9826	33.0465	32.6658	25.2052	26.5554	22.7324	38.5586	37.4981	38.699	40.5659	43.2144	43.4081	22.1559	19.3093	20.4191	41.0485	42.2841	40.8002	41.0176	38.5025	39.001	4	11405510	11410059	+	SORBI_3004G113800	hypothetical protein	K14496 abscisic acid receptor PYR/PYL family | (RefSeq) abscisic acid receptor PYL8 (A)	ko04016: MAPK signaling pathway - plant; ko04075: Plant hormone signal transduction	abscisic acid receptor PYL8 [Sorghum bicolor]	PYL3_ORYSJ RecName: Full=Abscisic acid receptor PYL3 {ECO:0000305}; AltName: Full=PYR1-like protein 10 {ECO:0000303|PubMed:24743650}; Short=OsPYL10 {ECO:0000303|PubMed:24743650}; AltName: Full=PYR1-like protein 3 {ECO:0000303|PubMed:22071266}; Short=OsPYL3 {ECO:0000303|PubMed:22071266}; AltName: Full=Regulatory components of ABA receptor 3 {ECO:0000305};	C5XZF6_SORBI SubName: Full=Uncharacterized protein {ECO:0000313|EMBL:EES04864.1};	--
	SORBI_3004G097800	0.2434	0.433	0.3747	0.5108	0.5404	0.5925	2.7584	2.524	1.9349	0.0855	0.1398	0.0857	0.4633	0.7283	0.529	2.0652	1.7765	2.1342	1.3569	1.4063	1.144	2.9212	2.3737	3.4401	3.086	2.9675	2.8507	0.724	0.9198	0.8805	2.073	2.1861	2.2726	2.272	2.122	1.8485	4	8708105	8709389	-	SORBI_3004G097800	hypothetical protein	K14496 abscisic acid receptor PYR/PYL family | (RefSeq) abscisic acid receptor PYL2 (A)	ko04016: MAPK signaling pathway - plant; ko04075: Plant hormone signal transduction	abscisic acid receptor PYL2 [Sorghum bicolor]	PYL9_ORYSJ RecName: Full=Abscisic acid receptor PYL9 {ECO:0000305}; AltName: Full=PYR1-like protein 2 {ECO:0000303|PubMed:24743650}; Short=OsPYL2 {ECO:0000303|PubMed:24743650}; AltName: Full=PYR1-like protein 9 {ECO:0000303|PubMed:26362328}; Short=OsPYL9 {ECO:0000303|PubMed:26362328}; AltName: Full=Regulatory components of ABA receptor 9 {ECO:0000305};	C5XYH3_SORBI SubName: Full=Uncharacterized protein {ECO:0000313|EMBL:EES06532.1};	--
	SORBI_3001G289100	23.2314	25.8491	23.9355	25.9494	25.833	25.3408	52.1173	55.3391	46.274	25.1546	24.3967	25.3	28.2981	30.4262	24.4645	53.5941	54.5352	48.1658	69.914	72.4947	88.0118	82.4234	83.5144	90.9056	52.2528	55.7817	50.1143	60.7363	61.562	60.147	60.8493	66.8514	66.8534	46.7092	50.8464	49.6855	1	56560201	56561506	-	SORBI_3001G289100	hypothetical protein	K14496 abscisic acid receptor PYR/PYL family | (RefSeq) abscisic acid receptor PYR1 (A)	ko04016: MAPK signaling pathway - plant; ko04075: Plant hormone signal transduction	abscisic acid receptor PYR1 [Sorghum bicolor]	PYL10_ORYSJ RecName: Full=Abscisic acid receptor PYL10 {ECO:0000305}; AltName: Full=PYR1-like protein 1 {ECO:0000303|PubMed:24743650}; Short=OsPYL1 {ECO:0000303|PubMed:24743650}; AltName: Full=PYR1-like protein 10 {ECO:0000303|PubMed:26362328}; Short=OsPYL10 {ECO:0000303|PubMed:26362328}; AltName: Full=Regulatory components of ABA receptor 10 {ECO:0000305};	A0A1Z5S851_SORBI SubName: Full=Uncharacterized protein {ECO:0000313|EMBL:OQU92088.1};	--
	SORBI_3001G403300	10.5146	9.8203	9.4126	6.2564	7.0227	6.7314	25.4455	25.9235	21.361	7.1582	8.4503	9.8506	6.3874	6.1608	6.4643	21.2603	20.7686	20.0211	50.1906	50.3125	53.1557	36.5747	36.1677	41.9339	35.1462	31.5564	32.6921	46.7181	46.2697	41.3381	34.6483	36.7143	37.8931	42.255	38.7581	44.0054	1	68842430	68843726	+	SORBI_3001G403300	hypothetical protein	K14496 abscisic acid receptor PYR/PYL family | (RefSeq) abscisic acid receptor PYL4 (A)	ko04016: MAPK signaling pathway - plant; ko04075: Plant hormone signal transduction	abscisic acid receptor PYL4 [Sorghum bicolor]	PYL4_ARATH RecName: Full=Abscisic acid receptor PYL4 {ECO:0000303|PubMed:19407142, ECO:0000303|PubMed:19624469, ECO:0000303|PubMed:19898420, ECO:0000303|PubMed:21658606, ECO:0000303|PubMed:23844015, ECO:0000303|PubMed:24563205}; AltName: Full=ABI1-binding protein 2 {ECO:0000303|PubMed:19874541}; AltName: Full=PYR1-like protein 4 {ECO:0000303|PubMed:19407142, ECO:0000303|PubMed:19624469, ECO:00003…	C5WNG0_SORBI SubName: Full=Uncharacterized protein {ECO:0000313|EMBL:EER92405.1};	--
PP2C	SORBI_3010G062500	2.8525	2.7866	2.2063	3.6381	2.9237	4.7637	13.6638	13.9869	14.7706	1.3108	1.4925	1.4016	2.1831	2.1565	2.8836	10.0696	10.1135	11.292	7.6311	9.6418	8.968	16.3715	16.7304	14.9631	15.8207	16.9451	14.9882	9.4797	9.2905	8.8377	15.2748	15.3268	15.1322	14.4479	14.5431	14.0726	10	4909421	4914261	-	SORBI_3010G062500	hypothetical protein	K14803 protein phosphatase PTC2/3 [EC:3.1.3.16] | (RefSeq) probable protein phosphatase 2C 54 (A)	--	probable protein phosphatase 2C 54 [Sorghum bicolor]	P2C54_ORYSJ RecName: Full=Probable protein phosphatase 2C 54; Short=OsPP2C54; EC=3.1.3.16;	C5Z5G1_SORBI RecName: Full=Protein-serine/threonine phosphatase {ECO:0000256|ARBA:ARBA00013081}; EC=3.1.3.16 {ECO:0000256|ARBA:ARBA00013081};	Serine/threonine protein phosphatase
	SORBI_3004G113600	2.9198	2.8361	2.7212	3.9371	4.4154	5.8956	11.962	12.209	13.9786	3.7725	4.193	4.8156	7.6912	7.4053	8.0386	17.446	16.9277	18.4368	13.5788	12.7399	7.7402	18.9833	18.7758	18.0511	15.8629	16.8042	16.0331	14.4959	17.0646	16.4831	20.3906	21.5844	20.2868	17.009	16.1949	15.4299	4	11245680	11250692	+	SORBI_3004G113600	hypothetical protein	K17506 protein phosphatase 1L [EC:3.1.3.16] | (RefSeq) probable protein phosphatase 2C 13 isoform X1 (A)	--	probable protein phosphatase 2C 13 isoform X1 [Sorghum bicolor]	P2C13_ORYSJ RecName: Full=Probable protein phosphatase 2C member 13, mitochondrial {ECO:0000305}; Short=OsPP2C13 {ECO:0000303|PubMed:19021904}; EC=3.1.3.16 {ECO:0000305}; AltName: Full=Protein DOWNREGULATED IN CW-CMS 11 {ECO:0000303|PubMed:18308761}; Flags: Precursor;	C5XZF4_SORBI RecName: Full=Protein-serine/threonine phosphatase {ECO:0000256|ARBA:ARBA00013081}; EC=3.1.3.16 {ECO:0000256|ARBA:ARBA00013081};	Serine/threonine protein phosphatase
	SORBI_3002G427300	11.6895	10.6509	11.2957	14.2558	13.774	14.7956	25.8261	26.2783	26.0007	8.0466	8.0438	7.7446	15.1356	15.2906	16.1542	23.4265	27.1046	26.7946	25.051	25.9422	27.376	27.0237	23.5691	25.2755	27.0534	28.8765	28.4767	27.3207	27.4918	28.3986	29.2854	26.3248	27.3072	25.996	24.5087	27.2042	2	77383012	77386719	+	SORBI_3002G427300	hypothetical protein	K17500 integrin-linked kinase-associated serine/threonine phosphatase 2C [EC:3.1.3.16] | (RefSeq) probable protein phosphatase 2C 69 isoform X1 (A)	--	probable protein phosphatase 2C 33 isoform X2 [Sorghum bicolor]	P2C33_ORYSJ RecName: Full=Probable protein phosphatase 2C 33; Short=OsPP2C33; EC=3.1.3.16;	C5X6D9_SORBI RecName: Full=Protein-serine/threonine phosphatase {ECO:0000256|ARBA:ARBA00013081}; EC=3.1.3.16 {ECO:0000256|ARBA:ARBA00013081};	Serine/threonine protein phosphatase
	SORBI_3003G198200	34.8992	34.1289	35.0527	34.6609	35.2194	33.4316	20.6127	20.7997	22.1623	31.6782	31.8072	31.46	35.1716	37.3822	38.0703	25.0104	25.5818	25.7654	21.1956	20.822	19.5622	18.1642	15.416	16.1387	13.6485	13.1175	13.9873	24.3868	24.2116	25.6544	17.6062	18.5747	17.2151	12.05	13.6503	12.766	3	52416897	52421399	+	SORBI_3003G198200	hypothetical protein	K14497 protein phosphatase 2C [EC:3.1.3.16] | (RefSeq) probable protein phosphatase 2C 6 (A)	ko04016: MAPK signaling pathway - plant; ko04075: Plant hormone signal transduction	probable protein phosphatase 2C 6 [Sorghum bicolor]	P2C06_ORYSJ RecName: Full=Probable protein phosphatase 2C 6 {ECO:0000305}; Short=OsPP2C06 {ECO:0000303|PubMed:19021904}; EC=3.1.3.16 {ECO:0000305}; AltName: Full=ABI1-like protein 1 {ECO:0000305}; Short=OsABI-LIKE1 {ECO:0000303|PubMed:26491145}; Short=OsABIL1 {ECO:0000303|PubMed:26491145};	C5XNV3_SORBI RecName: Full=Protein-serine/threonine phosphatase {ECO:0000256|ARBA:ARBA00013081}; EC=3.1.3.16 {ECO:0000256|ARBA:ARBA00013081};	Serine/threonine protein phosphatase
	SORBI_3003G354000	60.27	56.2782	57.6666	56.3614	58.3028	63.4765	20.1642	19.8496	20.897	49.3541	48.4282	50.8359	58.8352	65.5234	61.0663	31.5005	31.9372	30.5022	33.1087	35.9792	28.7808	19.8056	20.555	20.7106	9.3146	9.3915	9.8309	30.7504	30.5011	28.7086	18.3791	18.9026	19.6614	10.3265	10.883	9.7165	3	67273659	67275786	+	SORBI_3003G354000	hypothetical protein	K14497 protein phosphatase 2C [EC:3.1.3.16] | (RefSeq) probable protein phosphatase 2C 9 (A)	ko04016: MAPK signaling pathway - plant; ko04075: Plant hormone signal transduction	probable protein phosphatase 2C 9 [Sorghum bicolor]	P2C09_ORYSJ RecName: Full=Probable protein phosphatase 2C 9; Short=OsPP2C09; EC=3.1.3.16;	C5XPR0_SORBI RecName: Full=Protein-serine/threonine phosphatase {ECO:0000256|ARBA:ARBA00013081}; EC=3.1.3.16 {ECO:0000256|ARBA:ARBA00013081};	Serine/threonine protein phosphatase
	SORBI_3009G238600	38.9327	33.9	34.1618	19.4149	20.7736	22.9626	5.9558	5.2554	5.4702	36.9876	34.4612	36.4582	28.8719	31.8037	30.6479	13.9864	15.1649	13.1216	24.8035	24.3151	19.3794	7.8617	7.6519	8.9536	1.706	1.8014	1.7969	18.9942	16.8259	18.1617	5.4484	5.5136	6.2771	3.3198	2.6097	3.7794	9	57652425	57655397	-	SORBI_3009G238600	hypothetical protein	K14497 protein phosphatase 2C [EC:3.1.3.16] | (RefSeq) probable protein phosphatase 2C 51 (A)	ko04016: MAPK signaling pathway - plant; ko04075: Plant hormone signal transduction	hypothetical protein SORBI_3009G238600 [Sorghum bicolor]	P2C51_ORYSJ RecName: Full=Protein phosphatase 2C 51 {ECO:0000305}; Short=OsPP2C51 {ECO:0000303|PubMed:19021904}; EC=3.1.3.16 {ECO:0000269|PubMed:28000033};	A0A1Z5R3V2_SORBI RecName: Full=Protein-serine/threonine phosphatase {ECO:0000256|ARBA:ARBA00013081}; EC=3.1.3.16 {ECO:0000256|ARBA:ARBA00013081};	Serine/threonine protein phosphatase
	SORBI_3002G172000	14.8864	14.9138	14.2738	10.0906	9.2	11.4585	2.2223	2.036	2.3542	16.211	16.5676	15.7283	11.5201	11.2945	12.3361	4.7009	4.3529	4.1365	5.9511	6.1277	3.9841	1.9278	1.9545	2.0576	0.8691	0.6341	0.8604	11.1087	10.0901	10.1715	4.5158	4.3963	5.4384	2.4147	2.2005	2.6533	2	54480172	54484180	+	SORBI_3002G172000	hypothetical protein	K14497 protein phosphatase 2C [EC:3.1.3.16] | (RefSeq) probable protein phosphatase 2C 68 (A)	ko04016: MAPK signaling pathway - plant; ko04075: Plant hormone signal transduction	probable protein phosphatase 2C 68 [Sorghum bicolor]	P2C68_ORYSJ RecName: Full=Probable protein phosphatase 2C 68; Short=OsPP2C68; EC=3.1.3.16;	C5X9V1_SORBI RecName: Full=Protein-serine/threonine phosphatase {ECO:0000256|ARBA:ARBA00013081}; EC=3.1.3.16 {ECO:0000256|ARBA:ARBA00013081};	Serine/threonine protein phosphatase
	SORBI_3010G247600	80.5453	64.6604	66.7047	51.1037	46.0902	57.1645	9.7618	9.779	11.8993	135.638	137.974	137.413	56.9195	57.1553	55.2583	12.317	13.4257	15.0013	14.65	13.3222	9.831	4.1302	3.964	4.8703	0.3869	0.5272	0.392	18.6551	20.474	19.2689	2.6166	2.6056	2.8905	0.6006	0.7702	0.788	10	58763664	58766316	-	SORBI_3010G247600	hypothetical protein	K17506 protein phosphatase 1L [EC:3.1.3.16] | (RefSeq) probable protein phosphatase 2C 59 isoform X1 (A)	--	probable protein phosphatase 2C 59 isoform X1 [Sorghum bicolor]	P2C59_ORYSJ RecName: Full=Probable protein phosphatase 2C 59; Short=OsPP2C59; EC=3.1.3.16; Flags: Precursor;	A0A194YMC3_SORBI RecName: Full=Protein-serine/threonine phosphatase {ECO:0000256|ARBA:ARBA00013081}; EC=3.1.3.16 {ECO:0000256|ARBA:ARBA00013081};	Serine/threonine protein phosphatase
	SORBI_3001G424400	9.5565	8.6014	8.781	8.0207	7.3716	7.9642	1.5388	1.7216	1.749	46.135	48.1822	45.3207	53.622	50.9803	54.4552	9.0386	9.9947	9.76	14.932	14.642	12.3657	3.5975	3.1903	3.0528	0.4406	0.3805	0.3493	12.3697	11.9609	11.6223	2.1084	1.949	2.3289	0.5438	0.4511	0.5126	1	70449095	70456551	+	SORBI_3001G424400	hypothetical protein	K14497 protein phosphatase 2C [EC:3.1.3.16] | (RefSeq) probable protein phosphatase 2C 30 (A)	ko04016: MAPK signaling pathway - plant; ko04075: Plant hormone signal transduction	probable protein phosphatase 2C 30 [Sorghum bicolor]	P2C30_ORYSJ RecName: Full=Probable protein phosphatase 2C 30 {ECO:0000305}; Short=OsPP2C30 {ECO:0000303|PubMed:19021904}; EC=3.1.3.16 {ECO:0000305};	C5WQ29_SORBI RecName: Full=Protein-serine/threonine phosphatase {ECO:0000256|ARBA:ARBA00013081}; EC=3.1.3.16 {ECO:0000256|ARBA:ARBA00013081};	Serine/threonine protein phosphatase
ABF	SORBI_3003G363400	37.2363	33.9488	33.7751	19.0482	18.6969	20.3833	3.9499	4.0416	4.3906	43.6109	44.3272	46.1233	18.5811	19.7316	21.655	4.1177	3.7781	4.1992	24.9651	24.8466	22.8359	5.3589	4.6573	4.8649	0.4779	0.3954	0.3723	18.3338	16.1681	16.1617	2.8432	2.3614	3.0063	0.5577	0.5635	0.7247	3	68089024	68096305	+	SORBI_3003G363400	Basic-leucine zipper (bZIP) transcription factor family protein [Source:Projected from Arabidopsis thaliana (AT2G36270) TAIR%3BAcc:AT2G36270]	K14432 ABA responsive element binding factor | (RefSeq) protein ABSCISIC ACID-INSENSITIVE 5 (A)	ko04075: Plant hormone signal transduction	protein ABSCISIC ACID-INSENSITIVE 5 [Sorghum bicolor]	ABI5_ORYSJ RecName: Full=bZIP transcription factor ABI5 homolog {ECO:0000305}; Short=OsABI5 {ECO:0000303|PubMed:17604002}; AltName: Full=bZIP transcription factor 10 {ECO:0000303|PubMed:18065552}; Short=OsBZIP10 {ECO:0000303|PubMed:18065552};	A0A1B6Q731_SORBI RecName: Full=BZIP domain-containing protein {ECO:0000259|PROSITE:PS50217};	--
	SORBI_3009G178000	2.46	1.7878	1.6257	1.7769	1.4054	1.6144	0.6094	0.4689	0.7042	2.6448	2.6842	2.8741	1.1833	1.2853	1.6462	0.5485	0.4767	0.6319	0.4962	0.5511	0.5683	0.3245	0.2737	0.2225	0.231	0.2258	0.1898	0.6959	0.7775	0.8682	0.4065	0.3734	0.3742	0.1703	0.269	0.3135	9	53284232	53292873	-	SORBI_3009G178000	hypothetical protein	K14491 two-component response regulator ARR-B family | (RefSeq) two-component response regulator ORR21 (A)	ko04075: Plant hormone signal transduction	myb-related protein 2 [Sorghum bicolor]	PHL9_ARATH RecName: Full=Myb-related protein 2 {ECO:0000303|PubMed:21255164}; AltName: Full=Myb family transcription factor PHL9 {ECO:0000305}; AltName: Full=Protein NITROGEN STARVATION RESPONSE 1 {ECO:0000303|PubMed:15592750}; Short=AtNSR1 {ECO:0000303|PubMed:15592750}; AltName: Full=Protein PHR1-LIKE 9 {ECO:0000305};	A0A1B6P922_SORBI RecName: Full=HTH myb-type domain-containing protein {ECO:0000259|PROSITE:PS51294};	--
	SORBI_3007G155900	34.3962	31.6171	32.8906	34.7979	32.0018	38.0519	15.9221	12.9063	17.4551	31.5559	32.4307	32.9091	36.8432	36.2604	34.4575	20.2234	20.4137	21.0379	16.7322	16.2064	11.0498	14.4682	14.3602	12.5525	10.8433	11.4489	12.1003	19.5028	18.0548	18.5213	16.6946	15.2286	16.6003	12.514	11.9128	13.9803	7	58990694	58996047	+	SORBI_3007G155900	hypothetical protein	K14432 ABA responsive element binding factor | (RefSeq) bZIP transcription factor TRAB1-like isoform X1 (A)	ko04075: Plant hormone signal transduction	hypothetical protein SORBI_3007G155900 [Sorghum bicolor]	TRAB1_ORYSJ RecName: Full=bZIP transcription factor TRAB1 {ECO:0000305}; AltName: Full=Protein ABA RESPONSIVE ELEMENT 1 {ECO:0000305};	A0A1Z5RA36_SORBI RecName: Full=BZIP domain-containing protein {ECO:0000259|PROSITE:PS50217};	--
	SORBI_3003G332200	11.7241	12.7437	12.2628	13.0595	12.6278	14.6283	9.6105	8.5287	8.3066	9.5443	10.5964	10.5218	11.7401	10.6683	11.4437	8.6694	9.2528	9.4572	7.1307	7.1204	6.8841	5.9574	5.4915	4.9314	6.4519	6.7731	6.8487	7.9866	7.2624	8.6324	6.3883	5.8675	6.0529	5.4653	5.983	5.6667	3	65660270	65665228	-	SORBI_3003G332200	hypothetical protein	K14432 ABA responsive element binding factor | (RefSeq) ABSCISIC ACID-INSENSITIVE 5-like protein 2 (A)	ko04075: Plant hormone signal transduction	ABSCISIC ACID-INSENSITIVE 5-like protein 2 [Sorghum bicolor]	AI5L2_ARATH RecName: Full=ABSCISIC ACID-INSENSITIVE 5-like protein 2; AltName: Full=ABA-responsive element-binding protein 3; AltName: Full=Dc3 promoter-binding factor 3; Short=AtDPBF3; AltName: Full=bZIP transcription factor 66; Short=AtbZIP66;	C5XN55_SORBI RecName: Full=BZIP domain-containing protein {ECO:0000259|PROSITE:PS50217};	--
	Brassinosteroid
BIN2	SORBI_3003G083500	2.6395	1.7972	2.1765	4.5875	4.4426	4.0455	8.8478	10.0357	9.6108	1.9832	1.5443	2.1687	6.605	7.1211	8.9769	19.0123	17.7895	15.9107	12.9758	13.1189	10.7947	14.3894	16.6421	15.7099	11.6693	10.6583	11.664	12.5729	9.503	10.9767	17.3912	18.225	19.6809	9.1729	9.4149	12.2009	3	7186129	7188358	-	SORBI_3003G083500	hypothetical protein	K13415 protein brassinosteroid insensitive 1 [EC:2.7.10.1 2.7.11.1] | (RefSeq) brassinosteroid LRR receptor kinase BRI1 (A)	ko04075: Plant hormone signal transduction	probable leucine-rich repeat receptor-like protein kinase At1g68400 [Sorghum bicolor]	Y1680_ARATH RecName: Full=Probable leucine-rich repeat receptor-like protein kinase At1g68400; EC=2.7.11.1; Flags: Precursor;	C5XQT6_SORBI RecName: Full=Protein kinase domain-containing protein {ECO:0000259|PROSITE:PS50011};	--
	SORBI_3001G451800	1.2836	1.5522	1.3362	4.9493	5.1	4.7867	27.8447	27.4941	26.3292	1.1632	0.9152	1.0338	6.3132	5.5157	5.1691	31.6083	28.5812	27.8748	11.9385	12.4264	13.2866	29.6518	32.3846	32.4212	43.0683	37.6483	39.7427	15.8496	14.0161	13.3569	30.797	31.7876	36.1916	36.975	38.5645	42.7877	1	72864349	72870674	-	SORBI_3001G451800	hypothetical protein	K13415 protein brassinosteroid insensitive 1 [EC:2.7.10.1 2.7.11.1] | (RefSeq) brassinosteroid LRR receptor kinase BRI1 (A)	ko04075: Plant hormone signal transduction	hypothetical protein BDA96_01G481400 [Sorghum bicolor]	Y1848_ARATH RecName: Full=Probable inactive receptor kinase At1g48480; Flags: Precursor;	C5WSN2_SORBI RecName: Full=Protein kinase domain-containing protein {ECO:0000259|PROSITE:PS50011};	--
	SORBI_3003G214900	1.4165	1.5273	1.9538	4.2987	4.3048	4.0123	12.0291	11.8394	11.0509	1.2665	1.726	1.5417	4.0846	4.1195	5.3408	13.3069	11.0271	11.9784	8.7738	8.3467	7.684	10.2572	10.5655	10.6106	16.0168	13.471	15.2068	9.3922	7.019	7.0412	9.5449	8.9534	11.2439	14.2124	13.4448	16.468	3	54928110	54933783	-	SORBI_3003G214900	hypothetical protein	K13415 protein brassinosteroid insensitive 1 [EC:2.7.10.1 2.7.11.1] | (RefSeq) brassinosteroid LRR receptor kinase BRI1 (A)	ko04075: Plant hormone signal transduction	probable inactive receptor kinase At2g26730 [Sorghum bicolor]	Y2267_ARATH RecName: Full=Probable inactive receptor kinase At2g26730; Flags: Precursor;	C5XQD5_SORBI RecName: Full=Protein kinase domain-containing protein {ECO:0000259|PROSITE:PS50011};	--
	SORBI_3001G403200	0	0.0228	0	0.8125	0.8419	0.9341	7.3515	7.1425	7.4703	0	0	0.0608	0.2556	0.3842	0.3545	9.4087	10.549	9.3366	0.7436	0.4365	0.462	12.353	10.8585	11.8683	10.4435	9.4099	10.404	0.3126	0.1849	0.1922	8.6603	8.1544	8.623	9.2561	7.9698	9.4137	1	68831715	68834548	-	SORBI_3001G403200	hypothetical protein	K13415 protein brassinosteroid insensitive 1 [EC:2.7.10.1 2.7.11.1] | (RefSeq) brassinosteroid LRR receptor kinase BRI1 (A)	ko04075: Plant hormone signal transduction	probable leucine-rich repeat receptor-like protein kinase IMK3 [Sorghum bicolor]	IMK3_ARATH RecName: Full=Probable leucine-rich repeat receptor-like protein kinase IMK3; EC=2.7.11.1; AltName: Full=Protein INFLORESCENCE MERISTEM RECEPTOR-LIKE KINASE 3; AltName: Full=Protein MERISTEMATIC RECEPTOR-LIKE KINASE; Flags: Precursor;	C5WNF9_SORBI RecName: Full=Protein kinase domain-containing protein {ECO:0000259|PROSITE:PS50011};	--
	SORBI_3008G006800	0	0	0	0.6956	0.6398	0.6472	5.7061	6.6167	6.7286	0	0.0218	0	0.1626	0.1442	0.3921	7.7569	7.6324	7.9145	0.2521	0.1543	0.1264	8.5267	7.4142	9.0297	11.4239	10.5708	13.1004	0.1032	0.0108	0.0159	6.685	5.7604	6.5041	9.6468	9.7584	11.6753	8	570019	573574	+	SORBI_3008G006800	hypothetical protein	K13415 protein brassinosteroid insensitive 1 [EC:2.7.10.1 2.7.11.1] | (RefSeq) brassinosteroid LRR receptor kinase BRI1 (A)	ko04075: Plant hormone signal transduction	probable leucine-rich repeat receptor-like protein kinase IMK3 [Sorghum bicolor]	IMK3_ARATH RecName: Full=Probable leucine-rich repeat receptor-like protein kinase IMK3; EC=2.7.11.1; AltName: Full=Protein INFLORESCENCE MERISTEM RECEPTOR-LIKE KINASE 3; AltName: Full=Protein MERISTEMATIC RECEPTOR-LIKE KINASE; Flags: Precursor;	C5YQ45_SORBI RecName: Full=Protein kinase domain-containing protein {ECO:0000259|PROSITE:PS50011};	--
BZR1/2	SORBI_3002G353200	3.812	3.9695	4.6027	9.2192	9.7557	10.1629	18.7898	17.5579	18.414	2.7199	1.9877	1.7677	10.7149	11.2993	10.4793	25.0869	22.3007	21.1921	12.5587	12.705	12.671	18.9815	18.7982	19.9922	22.8322	21.4975	22.3553	14.0627	11.4301	10.5838	21.1219	19.4986	20.8356	21.764	20.2289	22.1752	2	71635214	71637226	-	SORBI_3002G353200	Transcription factor%2C Brassinosteroid (BR)-regulated growth response%2C Feedback inhibition of BR biosynthesi [Source: Projected from Oryza sativa (Os07g0580500)]	K14503 brassinosteroid resistant 1/2 | (RefSeq) protein BZR1 homolog 1 (A)	ko04075: Plant hormone signal transduction	protein BZR1 homolog 1 [Sorghum bicolor]	BZR1_ORYSI RecName: Full=Protein BZR1 homolog 1; Short=OsBZR1; AltName: Full=Protein BRASSINAZOLE-RESISTANT 1 homolog 1;	C5XCF5_SORBI RecName: Full=BES1_N domain-containing protein {ECO:0000259|Pfam:PF05687};	--
[truncated: 2 more columns]

## Sheet: Table6
Table S6. The germination rate phenotype data of all 232 sorghum accessions
No.	germination rate 24h
1	27.8468
2	59.8417
3	38.1579
4	62.1676
5	45.2862
6	60.0557
7	50.1073
8	92.3913
9	46.6687
10	84.6939
11	78.7741
12	54.3037
13	38.8055
14	76.2016
15	16.0714
16	NA
17	32.2917
18	52.7121
19	65.4967
20	97.6744
21	28.7202
22	59.8645
23	4.87805
24	7.3902
25	3.07549
26	29.2517
27	13.0026
28	86.9565
29	NA
30	3.52526
31	6.89655
32	20.27
33	11.9048
34	98.8636
35	55.3742
36	97.9167
37	44.2061
38	88
39	88.6596
40	58.3692
41	57
42	15.712
43	0
44	21.6702
45	NA
46	26.8235
47	29.9532
48	1.11111
49	NA
50	11.7647
51	6
52	26.6088
53	NA
54	58.3427
55	52.803
56	2.27273
57	0
58	24.6212
59	47.6389
60	7.15116
61	37.069
62	57.621
63	0
64	34.1463
65	21.6492
66	75.0402
67	39.3398
68	13.167
69	0
70	88
71	78.6822
72	36.8523
73	39.6296
74	NA
75	40.7108
76	73.5772
77	97.7778
78	73.1878
79	NA
80	53.6413
81	71.5914
82	49.3035
83	46.551
84	48.4127
85	33.6207
86	14.7334
87	10.2521
88	63.0491
89	18.2811
90	61.9512
91	NA
92	10.6923
93	29.9585
94	3.65106
95	89.6086
96	40.0634
97	4.54545
98	8.82576
99	51.8182
100	85.8213
101	81.1297
102	24.9823
103	14.5833
104	10.5114
105	78.4615
106	82.8482
107	31.3889
108	15.4762
109	24.3207
110	2.75298
111	22.2917
112	25.4093
113	61.0201
114	78.8728
115	24.6653
116	42.5765
117	13.5401
118	2.12766
119	49.2886
120	48.255
121	77.5532
122	35.7143
123	28.0662
124	3.84615
125	2.17391
126	2.8125
127	27.0213
128	45.2381
129	40.6433
130	85.1894
131	11.8947
132	82.1138
133	37.3641
134	54.7872
135	0
136	74.0839
137	0
138	78.7234
139	19.0341
140	56.0976
141	5.66188
142	33.118
143	79.3103
144	96.5633
145	58.7626
146	66.6815
147	81.6919
148	83.8803
149	76.6577
150	12.7225
151	81.25
152	68.8959
153	68.9885
154	86.9565
155	5.88235
156	60.8866
157	66.2315
158	21.3196
159	54.7657
160	83.3333
161	11.4286
162	87.1795
163	82.1059
164	69.9352
165	79.9583
166	67.3186
167	79.6606
168	34.375
169	100
170	100
171	0
172	35.0482
173	55.7781
174	41.2801
175	18.95
176	NA
177	82.6087
178	53.5749
179	2.04082
180	9.09091
181	94.7368
182	56.231
183	79.9565
184	14.7634
185	7.69231
186	60.6148
187	36.2029
188	19.6463
189	46.25
190	54.7917
191	68.9754
192	82.6087
193	4.79094
194	33.3605
195	94
196	47.9814
197	66.9592
198	84.7143
199	75.6303
200	92.0493
201	81.6327
202	33.5227
203	7.07071
204	43.4293
205	30.6162
206	45.6221
207	24.4048
208	34
209	20.547
210	63.0093
211	NA
212	73.2437
213	97.7767
214	96.4286
215	10.34
216	82.2222
217	NA
218	78.8462
219	50.4433
220	26.0581
221	21.3435
222	17.5845
223	27.3301
224	47.6244
225	32.0833
226	38.728
227	20.4013
228	58.9921
229	56.25
230	23.8264
231	60.9626
232	43.3036

## Sheet: Table7
Table S7. Candidate genes on chromosome 2 from 77.3-77.6 Mb region detected by GWAS
Chromosome	Region_Start	Region_End	Gene_Start	Gene_End	GeneID	GO	KEGG	NR
NC_012871.2	77366445	77774708	77382962	77386941	SORBI_3002G427300	GO:0016791	K01051;K08869	probable protein phosphatase 2C 33 isoform X2 phatase 2C 33 isoform X1
NC_012871.2	77366445	77774708	77388621	77390834	SORBI_3002G427400	GO:0010215;GO:0031225	-	COBRA-like protein 7
NC_012871.2	77366445	77774708	77393884	77395968	SORBI_3002G427500	GO:0004857;GO:0030599;GO:0042545	-	pectinesterase
NC_012871.2	77366445	77774708	77399110	77401724	SORBI_3002G427700	-	K17804	uncharacterized protein LOC8084976
NC_012871.2	77366445	77774708	77433531	77434416	SORBI_3002G427900	-	-	senescence associated gene 20
NC_012871.2	77366445	77774708	77443265	77447141	SORBI_3002G428000	GO:0005856;GO:0030036	-	uncharacterized protein LOC8084978 isoform X1
NC_012871.2	77366445	77774708	77448604	77453587	SORBI_3002G428100	-	K03062	mitochondrial import inner membrane translocase subunit TIM44-2 600
NC_012871.2	77366445	77774708	77455992	77459988	SORBI_3002G428200	GO:0005524;GO:0005737;GO:0016887;GO:0030163;GO:0036402	-	26S protease regulatory subunit 4
NC_012871.2	77366445	77774708	77468043	77469155	SORBI_3002G428400	-	-	CASP-like protein 4B1
NC_012871.2	77366445	77774708	77476160	77478326	SORBI_3002G428600	GO:0008168	K03178	uncharacterized protein LOC8077522
NC_012871.2	77366445	77774708	77486557	77492029	SORBI_3002G428800	GO:0006464;GO:0008641	-	ubiquitin-activating enzyme E1 3 isoform X1
NC_012871.2	77366445	77774708	77540546	77545012	SORBI_3002G429400	GO:0005515	K01490	pentatricopeptide repeat-containing protein At1g09900 isoform X3
NC_012871.2	77366445	77774708	77549538	77556509	SORBI_3002G429700	GO:0003876;GO:0009168;GO:0019239;GO:0032264	K10257	probable AMP deaminase
NC_012871.2	77366445	77774708	77570725	77573691	SORBI_3002G429900	GO:0008080	K10733	increased DNA methylation 1
NC_012871.2	77366445	77774708	77585864	77588520	SORBI_3002G430100	GO:0006629;GO:0016717	-	temperature-sensitive sn-2 acyl-lipid omega-3 desaturase G450600
NC_012871.2	77366445	77774708	77587869	77590045	SORBI_3002G430200	GO:0005634;GO:0006260	K05857	DNA replication complex GINS protein PSF2
NC_012871.2	77366445	77774708	77647820	77652697	SORBI_3002G430700	GO:0015018;GO:0016020	-	probable glucuronosyltransferase Os07g0694400
NC_012871.2	77366445	77774708	77662191	77664594	SORBI_3002G430900	GO:0003677;GO:0006355	-	uncharacterized protein LOC8077528 [Sorghum bicolor]
NC_012871.2	77366445	77774708	77664970	77667189	SORBI_3002G431000	-	-	probable sugar phosphate/phosphate translocator 600
NC_012871.2	77366445	77774708	77672435	77675584	SORBI_3002G431100	GO:0004601;GO:0006979;GO:0020037;GO:0034599	-	L-ascorbate peroxidase 2, cytosolic ein BDA96_02G451800
NC_012871.2	77366445	77774708	77680994	77685208	SORBI_3002G431300	-	-	uncharacterized protein LOC8077531 bicolor]
NC_012871.2	77366445	77774708	77716717	77719190	SORBI_3002G431500			hypothetical protein
NC_012871.2	77366445	77774708	77721314	77724436	SORBI_3002G431600	GO:0004672;GO:0005524;GO:0006468	K03008	probable serine/threonine-protein kinase PBL7
NC_012871.2	77366445	77774708	77734308	77737281	SORBI_3002G431700	GO:0003677;GO:0006275;GO:0030337	-	proliferating cell nuclear antigen
NC_012871.2	77366445	77774708	77409976	77418044	SORBI_3002G427800	GO:0005524;GO:0008716;GO:0046872	-	uncharacterized protein LOC8077518 [Sorghum bicolor]
NC_012871.2	77366445	77774708	77478962	77484597	SORBI_3002G428700	GO:0005524;GO:0070615;GO:0080188	K03178;K10875	SNF2 domain-containing protein CLASSYA96_02G449200
NC_012871.2	77366445	77774708	77523235	77533779	SORBI_3002G429300	GO:0006886;GO:0031267	K25201	importin-11
NC_012871.2	77366445	77774708	77559405	77564084	SORBI_3002G429800	-	-	protein trichome birefringence-like 28
NC_012871.2	77366445	77774708	77574133	77583380	SORBI_3002G430000	GO:0005515	K08518	uncharacterized protein LOC8077524 isoform X1
NC_012871.2	77366445	77774708	77610061	77614232	SORBI_3002G430500	GO:0004435;GO:0006629;GO:0007165;GO:0008081;GO:0035556	K20869	phosphoinositide phospholipase C 2
NC_012871.2	77366445	77774708	77590090	77601280	SORBI_3002G430300	-	K00208;K06100	uncharacterized protein LOC8077525 isoform X1

## Sheet: Table8
Table S8. Co-localization genes of GWAS and RNA-seq
ID	chr	start	end	NR	Swissprot	Tremble
SORBI_3002G427300	2	77383012	77386719	probable protein phosphatase 2C 33 isoform X2 [Sorghum bicolor]	P2C33_ORYSJ RecName: Full=Probable protein phosphatase 2C 33; Short=OsPP2C33; EC=3.1.3.16;	C5X6D9_SORBI RecName: Full=Protein-serine/threonine phosphatase {ECO:0000256|ARBA:ARBA00013081}; EC=3.1.3.16 {ECO:0000256|ARBA:ARBA00013081};	--
SORBI_3002G428600	2	77476503	77477990	hypothetical protein SORBI_3002G428600 [Sorghum bicolor]	--	A0A1W0W842_SORBI SubName: Full=Uncharacterized protein {ECO:0000313|EMBL:OQU90552.1};
SORBI_3002G428800	2	77486576	77492130	ubiquitin-activating enzyme E1 3 isoform X2 [Sorghum bicolor]	UBE13_WHEAT RecName: Full=Ubiquitin-activating enzyme E1 3; EC=6.2.1.45 {ECO:0000269|PubMed:1634524};	C5X6C6_SORBI RecName: Full=E1 ubiquitin-activating enzyme {ECO:0000256|ARBA:ARBA00012990}; EC=6.2.1.45 {ECO:0000256|ARBA:ARBA00012990};
SORBI_3002G429700	2	77549555	77556505	probable AMP deaminase [Sorghum bicolor]	AMPD_ORYSJ RecName: Full=Probable AMP deaminase; EC=3.5.4.6;	C5X6G2_SORBI RecName: Full=AMP deaminase {ECO:0000256|ARBA:ARBA00012775}; EC=3.5.4.6 {ECO:0000256|ARBA:ARBA00012775};
SORBI_3002G430200	2	77587630	77590025	DNA replication complex GINS protein PSF2 [Sorghum bicolor]	PSF2_ARATH RecName: Full=DNA replication complex GINS protein PSF2;	A0A1W0W847_SORBI RecName: Full=DNA replication complex GINS protein PSF2 {ECO:0000256|PIRNR:PIRNR028998};
SORBI_3002G431100	2	77669688	77675575	L-ascorbate peroxidase 2, cytosolic [Sorghum bicolor]	APX2_ORYSJ RecName: Full=L-ascorbate peroxidase 2, cytosolic {ECO:0000305}; EC=1.11.1.11 {ECO:0000269|PubMed:15685422}; AltName: Full=APXb {ECO:0000303|PubMed:15685422}; AltName: Full=OsAPx2 {ECO:0000303|PubMed:15599508};	J9QDZ6_9POAL RecName: Full=L-ascorbate peroxidase {ECO:0000256|ARBA:ARBA00012940}; EC=1.11.1.11 {ECO:0000256|ARBA:ARBA00012940};

## Sheet: Table9
Table S9. Differential metabolites in R1 and S1 at 24 h of germination
Index	Compounds	Class I	Class II	Formula	Level	CAS	R1-12-1	R1-12-2	R1-12-3	S1-12-1	S1-12-2	S1-12-3	VIP	P-value	FDR	Fold_Change	Log2FC	Type
Lazp008807	(25S)-5β-Furost-1β,2β,3β,4β,5β,22α,26-heptaol-26-O-β-D-glucoside	Steroids	Steroidal saponins	C33H56O13	3	-	30825.3	38287	37753.9	8418.85	4787.96	8228.1	1.17346	0.00202693	0.0141198	4.98562	2.31777	up
Wbsp103327	(8R)-9-hydroxy-8-(hydroxymethyl)-6-methoxy-8-methylpyrano[2,3-f]chromen-2-one	Terpenoids	Terpene	C15H14O6	3	-	551479	573352	648228	7.53427e+06	6.85961e+06	6.42457e+06	1.20536	0.00240586	0.015391	0.0851677	-3.55355	down
Lmnn002886	1'-O-(3,4-Dihydroxyphenethyl)-O-caffeoyl-glucoside	Phenolic acids	Phenolic acids	C23H26O11	3	-	43004.1	133415	71684.4	5956.38	5956.38	5956.38	1.16856	0.102556	0.152582	13.8844	3.7954	up
Wbtp005759	1,2,5,7,8-pentahydroxy-3-methylanthracene-9,10-dione	Flavonoids	Other Flavonoids	C15H10O7	1	-	9363.23	9363.23	9363.23	68010.2	76419	82218.7	1.20549	0.00386117	0.0198989	0.123935	-3.01234	down
Hmbp006861	1,2-O-Diferuloylglycerol*	Phenolic acids	Phenolic acids	C23H24O9	1	-	5.20444e+06	5.61958e+06	4.56601e+06	1.7237e+06	2.38488e+06	2.00226e+06	1.17365	0.00215348	0.0146294	2.51848	1.33255	up
Wbtn004381	1,3,6,8-tetrahydroxy-2,5-dimethoxyxanthen-9-one	Flavonoids	Other Flavonoids	C15H12O8	2	-	36716.8	48265.5	29375.7	201385	168899	191946	1.18606	0.000662458	0.00900066	0.2034	-2.29761	down
Hmbn005951	1,3-O-Di-p-Coumaroylglycerol	Phenolic acids	Phenolic acids	C21H20O7	1	-	1.68657e+06	1.73643e+06	1.68973e+06	106604	144754	126280	1.20439	6.68114e-07	0.000432941	13.5386	3.75901	up
pmp000091	1,3-O-Diferuloylglycerol*	Phenolic acids	Phenolic acids	C23H24O9	1	83008-46-2	2.00069e+06	2.44803e+06	1.74616e+06	681014	894366	728808	1.16847	0.0169292	0.0437029	2.68853	1.42682	up
Wbjp002330	1,3-dihydroxy-2,3,3a,4-tetrahydropyrrolo[2,1-b]quinazolin-9(1H)-one	Alkaloids	Alkaloids	C11H12N2O3	3	-	75132.5	76070.1	97075.7	225187	220299	256282	1.18724	0.000823934	0.00981556	0.353789	-1.49904	down
Lmsn003088	1,4,6-Tri-O-galloyl-β-D-glucose*	Phenolic acids	Phenolic acids	C27H24O18	3	94513-58-3	12396.5	15051	10976.3	31862	23903	25671.2	1.14456	0.0138028	0.0388621	0.471828	-1.08367	down
Zmsp007069	1,4-solasodadien-3-one-glucoside	Steroids	Steroidal saponins	C33H49NO7	3	-	118181	128391	125374	37335.1	22852.4	28258.1	1.18417	0.000107863	0.00320227	4.20537	2.07223	up
MWS0559	1,6-anhydro-β-D-glucose	Others	Saccharides	C6H10O5	3	498-07-7	13455.7	13455.7	13455.7	119502	110361	119836	1.2068	0.000905057	0.010106	0.115434	-3.11486	down
mws0663	1,7-Dimethylxanthine	Nucleotides and derivatives	Nucleotides and derivatives	C7H8N4O2	3	611-59-6	118239	149167	83973	9978	9978	9978	1.19594	0.0295173	0.0611389	11.7385	3.55317	up
Zjbn102535	1,7-dihydroxy-2,5-dimethoxy-9,10-dihydrophenanthrene	Others	Others	C16H16O4	3	-	30437	30437	30437	308655	252331	516360	1.18888	0.0548083	0.0944496	0.0847556	-3.56055	down
Waln010743	1-(2,3-dihydroxypropoxy)-3-(((2-(dimethylamino)ethoxy)(hydroxy)phosphoryl)oxy)propan-2-yl (11Z,14Z)-octadeca-11,14-dienoate	Lipids	LPE	C28H54NO9P	1	-	5.86238e+06	6.4451e+06	6.14698e+06	3.21682e+06	3.02691e+06	2.72887e+06	1.19332	0.000163122	0.00425671	2.05676	1.04037	up
Waln010449	1-(2,3-dihydroxypropoxy)-3-(((2-(dimethylamino)ethoxy)(hydroxy)phosphoryl)oxy)propan-2-yl (E)-hexadec-9-enoate	Lipids	LPE	C26H52NO9P	1	-	395378	413844	429536	49512.7	47708.4	46472	1.20672	0.000670088	0.00902971	8.62085	3.10783	up
Lmqn000432	1-(sn-Glycero-3-phospho)-1D-myo-inositol	Others	Saccharides	C9H19O11P	1	-	432744	482631	427366	2.03521e+06	2.58471e+06	1.5517e+06	1.18317	0.0323112	0.0652378	0.217567	-2.20047	down
mws4052	1-Aminocyclopropane-1-carboxylic acid	Amino acids and derivatives	Amino acids and derivatives	C4H7NO2	3	22059-21-8	281705	264660	315799	866998	756477	840970	1.19767	0.00103725	0.0104615	0.349841	-1.51523	down
Zbfn007626	1-Linoleoyl-2-Lysophosphatidic Acid Monobutylamine Ester	Lipids	Glycerol ester	C25H48NO7P	1	-	145053	209021	153543	90609	77041.8	73543.7	1.13812	0.040116	0.0764202	2.1046	1.07354	up
Lmhp009384	1-Linoleoylglycerol-2,3-di-O-glucoside*	Lipids	Glycerol ester	C33H58O14	1	-	86010.2	113151	78127.4	29862.4	22301	18329.4	1.16788	0.0157744	0.0421624	3.93356	1.97584	up
MWS0687	1-Methyl-6-Oxo-1,6-Dihydropyridine-3-Carboxamide	Alkaloids	Pyridine alkaloids	C7H8N2O2	3	701-44-0	21986	30897.5	45431.9	2199.45	2199.45	2199.45	1.19252	0.0464948	0.0844612	14.9	3.89724	up
mws0847	1-Methyladenine	Nucleotides and derivatives	Nucleotides and derivatives	C6H7N5	3	5142-22-3	26570.8	33049.1	31890.4	134456	89217.9	135288	1.17725	0.0262486	0.0570049	0.25493	-1.97183	down
Lmsn002288	1-O-Caffeoyl-(6-O-glucosyl)-β-D-glucose	Phenolic acids	Phenolic acids	C21H28O14	1	-	88213.4	115148	118731	37853.4	53396.2	48676.1	1.1451	0.0121548	0.036531	2.30188	1.20282	up
Hmbn005456	1-O-Caffeoyl-3-O-p-coumaroylglycerol*	Phenolic acids	Phenolic acids	C21H20O8	1	-	1.28356e+07	1.34151e+07	1.36904e+07	4.66054e+06	3.91736e+06	4.78746e+06	1.19865	1.8955e-05	0.00183306	2.98841	1.57938	up
Lmsn002937	1-O-Caffeoyl-6-O-galloyl-β-D-glucose	Phenolic acids	Phenolic acids	C22H22O13	3	-	2745.03	2745.03	2745.03	27436.8	21152.1	15682.5	1.19214	0.0314995	0.0639106	0.12813	-2.96432	down
pmn001319	1-O-Feruloyl-3-O-p-Coumaroylglycerol	Phenolic acids	Phenolic acids	C22H22O8	1	-	358376	391155	338627	61303.6	65713.1	44022.3	1.19549	0.000625377	0.00856767	6.36205	2.66949	up
pmb2871	1-O-Gentisoyl-β-D-glucoside*	Phenolic acids	Phenolic acids	C13H16O9	1	23445-11-6	243361	256031	253488	98413	130753	105625	1.18087	0.00183743	0.0133521	2.24881	1.16916	up
Zbfn008708	1-O-Linoleoyl-(6-O-Hydroxyethyl-D-Glucose)	Others	Others	C26H46O9	1	-	27929.5	29574	27918.6	51184.5	65380.1	65849.2	1.17751	0.0203166	0.0488835	0.468288	-1.09453	down
Lmtn002565	1-O-Vanilloyl-D-Glucose	Phenolic acids	Phenolic acids	C14H18O9	1	-	112712	90772.3	96894.4	64778.9	36729.2	35710.2	1.08014	0.012381	0.0369376	2.18906	1.13031	up
Lmsn003111	1-O-p-Coumaroyl-β-D-glucose*	Phenolic acids	Phenolic acids	C15H18O8	1	7139-64-2	386572	432830	351299	747801	754003	863732	1.17991	0.00184363	0.0133521	0.494899	-1.01479	down
Walp001919	1-O-p-Coumaroylgalactaric acid	Phenolic acids	Phenolic acids	C15H16O10	3	-	13553.6	13553.6	13553.6	134126	87830.5	115607	1.19886	0.0179812	0.0449941	0.120454	-3.05345	down
pmn001320	1-O-p-Cumaroylglycerol	Phenolic acids	Phenolic acids	C12H14O5	1	106055-11-2	2.9348e+06	2.27397e+06	2.655e+06	1.0504e+06	1.03395e+06	1.03616e+06	1.19164	0.0143048	0.0398655	2.52003	1.33344	up
Zmbn006408	1-O-p-Hydroxycinnamoyl-3-O-caffeoylglycerol*	Phenolic acids	Phenolic acids	C21H20O8	1	-	1.40211e+07	1.34797e+07	1.33199e+07	4.76384e+06	5.63506e+06	4.67313e+06	1.19815	5.32743e-05	0.00246661	2.70838	1.43743	up
pmb0296	1-Oleoyl-Sn-Glycerol	Lipids	Glycerol ester	C21H40O4	1	129784-87-8	122593	130557	138494	39212.9	35537.1	28648.5	1.19419	0.000158474	0.00425397	3.78771	1.92133	up
Zjbn102532	1-p-Hydroxybenzyl-4-methoxyphenanthrene-2,7-diol	Others	Others	C22H18O4	3	-	31558.7	34648.8	25994.2	5493.4	5208.19	6138.09	1.19922	0.00936877	0.0322331	5.47527	2.45293	up
Lmhp011562	1-α-Linolenoyl-glycerol*	Lipids	Glycerol ester	C21H36O4	1	-	23155.2	23486.7	23996.9	56420.1	118259	146927	1.11978	0.0885654	0.136076	0.219644	-2.18676	down
Lmhp008744	1-α-Linolenoyl-glycerol-2,3-di-O-glucoside	Lipids	Glycerol ester	C33H56O14	1	-	38624.4	51626.4	71089.7	14313	13179.5	14223.3	1.16575	0.0514738	0.0900013	3.86761	1.95144	up
Lmhp009773	1-α-Linolenoyl-glycerol-3-O-glucoside*	Lipids	Glycerol ester	C27H46O9	3	-	17164.1	19218	15980.8	5278.05	6883.85	7087.62	1.18022	0.00142527	0.0121406	2.72022	1.44372	up
pmb1912	10-Formyltetrahydrofolic Acid	Alkaloids	Alkaloids	C20H23N7O7	1	2800-34-2	2.07565e+06	2.11878e+06	1.89628e+06	945747	666530	1.28401e+06	1.0818	0.0169867	0.0437029	2.10294	1.07241	up
Wbmp010544	10-Hydroxymethyllycaconitine	Alkaloids	Alkaloids	C37H50N2O11	3	-	1.48489e+06	1.67726e+06	1.84849e+06	544306	460528	496399	1.19679	0.00582169	0.0248752	3.33768	1.73885	up
Smnp101925	10-hydroxyaloin B	Quinones	Anthraquinone	C21H22O10	3	-	47810.9	30990.9	27696.4	65396.1	117936	99139.9	1.08189	0.0470389	0.0847404	0.377021	-1.40728	down
pmb2799	12,13-Epoxy-9-Octadecenoic Acid	Lipids	Free fatty acids	C18H32O3	1	6799-85-5	81350.2	75449.3	79790.2	30981.3	23148.1	33502.5	1.17688	0.000614469	0.00848897	2.69981	1.43286	up
Zbfn009464	12-(4-carboxybutanamido)dodecanoic acid	Lipids	Free fatty acids	C17H31NO5	1	-	115924	124395	116816	53003.9	61922.2	61260.7	1.19293	0.000108261	0.00320227	2.02703	1.01936	up
Lmbn005369	13(S)-HODE;13(S)-Hydroxyoctadeca-9Z,11E-dienoic acid*	Lipids	Free fatty acids	C18H32O3	1	10219-69-9	1.40767e+06	1.41975e+06	1.52184e+06	758201	691562	698804	1.20022	0.000266084	0.00514638	2.02426	1.01739	up
Lmjp004247	13-O-p-Coumaroylplumieride	Terpenoids	Monoterpenoids	C30H32O14	3	80416-52-0	753750	716988	591458	96013.5	72524.9	129718	1.18644	0.00353943	0.0190937	6.91418	2.78956	up
pmb2804	13S-Hydroperoxy-9Z,11E-octadecadienoic acid	Lipids	Free fatty acids	C18H32O4	3	33964-75-9	59019.6	106550	51618.8	25992.1	25655.6	25622.6	1.0992	0.113448	0.165198	2.81077	1.49096	up
Zmpn003368	13S-Hydroxy-9Z,11E,15Z-octadecatrienoic acid	Lipids	Free fatty acids	C18H30O3	1	87984-82-5	49325.8	44818.7	45339.3	23872.6	21188.9	23130.2	1.19698	0.000540962	0.00813068	2.04547	1.03243	up
Hmqp005455	15(R)-Hydroxylinoleic Acid*	Lipids	Free fatty acids	C18H32O3	1	177931-23-6	137333	140951	140384	66078.5	64048.1	65731.3	1.20652	7.49364e-06	0.00153994	2.13761	1.096	up
Wdgp002258	16-hydroxyalstonisine	Alkaloids	Plumerane	C20H22N2O4	3	-	171269	205419	150667	690124	880022	930070	1.19111	0.00951683	0.0323031	0.210924	-2.24521	down
Zmyn004676	17-Hydroxylinolenic acid	Lipids	Free fatty acids	C18H30O3	1	-	210591	192096	207700	93922.2	86112.1	98847.8	1.19771	0.000237565	0.0048227	2.18869	1.13007	up
Lmqn006260	2',3',4',5,7-pentahydroxyflavone*	Flavonoids	Flavones	C15H10O7	3	-	13846.5	13846.5	13846.5	139447	114398	119361	1.20536	0.00476358	0.0223114	0.111305	-3.16741	down
pme3961	2'-Deoxyadenosine*	Nucleotides and derivatives	Nucleotides and derivatives	C10H13N5O3	1	958-09-8	2.80596e+06	2.12775e+06	2.09994e+06	703569	648931	701110	1.19185	0.0183082	0.045535	3.42502	1.77611	up
pme1184	2'-Deoxyguanosine	Nucleotides and derivatives	Nucleotides and derivatives	C10H13N5O4	3	961-07-9	879708	931776	992674	234553	219308	236910	1.20499	0.00167572	0.0128733	4.05946	2.02129	up
pme2776	2'-Deoxyinosine	Nucleotides and derivatives	Nucleotides and derivatives	C10H12N4O4	3	890-38-0	141039	201878	186243	60678.6	58162.4	76135.7	1.16381	0.0185636	0.0457948	2.71397	1.4404	up
Lmmp004504	2'-Hydroxygenistein	Flavonoids	Isoflavones	C15H10O6	3	1156-78-1	150296	145187	119901	370061	367116	357602	1.19462	0.000454043	0.0073181	0.379423	-1.39812	down
Wmzn000227	2,2-Dimethylsuccinic acid	Organic acids	Organic acids	C6H10O4	3	597-43-3	9057.9	13815.8	18111.6	100354	138682	120561	1.1832	0.00795957	0.02967	0.113976	-3.1332	down
Lmfn001062	2,4,6-Tri-O-galloyl-D-glucose*	Phenolic acids	Phenolic acids	C27H24O18	3	108043-99-8	10626	10626	8855.41	20360	27424.3	22890.6	1.17144	0.0166042	0.0433292	0.425997	-1.23108	down
Wcop008480	2,5-dimethyl-2,3,3a,7a-tetrahydro-1H-indene-1,3-diol	Terpenoids	Sesquiterpenoids	C11H16O2	3	-	30042.6	35090.7	28746.2	8152.52	18547	16671.7	1.01694	0.0167319	0.0434547	2.16456	1.11407	up
pme0278	2,6-Diaminooimelic acid	Amino acids and derivatives	Amino acids and derivatives	C7H14N2O4	3	583-93-7	219170	235290	235851	129945	100402	105183	1.17699	0.00105616	0.0104664	2.05737	1.0408	up
Zmxn110201	2,6-Dimethoxy-4-hydroxyphenol-1-O-ß-D-glucopyranoside	Others	Others	C14H20O9	1	-	67334.4	63527.8	84911.6	156635	151479	155182	1.17608	0.00447764	0.0218232	0.465735	-1.10242	down
pme3967	2-(Dimethylamino)guanosine*	Nucleotides and derivatives	Nucleotides and derivatives	C12H17N5O5	1	2140-67-2	1.54682e+06	1.79834e+06	1.28759e+06	149174	159372	155320	1.20271	0.0110473	0.0343972	9.98726	3.32009	up
Zmmp000606	2-Amino-4-hydroxy-3-methylpentanoic acid	Amino acids and derivatives	Amino acids and derivatives	C6H13NO3	3	-	2.41555e+07	2.03567e+07	2.22165e+07	5.22678e+07	5.09629e+07	4.88804e+07	1.19733	4.62197e-05	0.00237453	0.438684	-1.18875	down
Lmgp002452	2-Glucosyloxy-(4-hydroxyphenyl)acetic acid (Dhurrin acid)	Phenolic acids	Phenolic acids	C14H18O9	3	-	11378.9	12411.1	15512.4	206633	213381	232462	1.20418	0.00112178	0.0107893	0.0602357	-4.05324	down
Lmyp002284	2-Hydroxy-1,4-benzoxazine-3(2H)-one glucoside (HBOA glucoside)	Alkaloids	Alkaloids	C14H17NO8	3	27625-86-1	16799.9	22101.4	31153.9	63626.6	70713.7	39775.6	1.05723	0.0484095	0.0865056	0.402348	-1.31348	down
Lmmn004951	2-Hydroxy-4-methyl-3-undecanoyloxypentanoic acid methyl ester	Others	Others	C18H34O5	3	-	1.26112e+06	1.47216e+06	1.49595e+06	495238	438125	403454	1.19556	0.00271685	0.016421	3.16366	1.66159	up
Lakn002368	2-Hydroxy-5-methylbenzoyl-1-O-glucose	Phenolic acids	Phenolic acids	C14H18O8	1	-	59323.9	44114.8	64653.1	141433	206084	219033	1.15744	0.0251771	0.0557594	0.296694	-1.75295	down
GLn04575	2-Hydroxybenzaldehyde (Salicylaldehyde)*	Others	Aldehyde compounds	C7H6O2	1	90-02-8	205912	225804	212554	563389	609965	697420	1.19744	0.00802083	0.02967	0.344387	-1.5379	down
pmb3101	2-Isopropylmalic Acid	Organic acids	Organic acids	C7H12O5	1	49601-06-1	23981.2	23984	23614	78353.3	120393	68992.1	1.16796	0.0537587	0.092933	0.267347	-1.90321	down
Lmhp009190	2-Linoleoylglycerol-1,3-di-O-glucoside*	Lipids	Glycerol ester	C33H58O14	1	-	77036.1	99851.5	81017.7	20134.2	14867.9	21744.4	1.18704	0.0069336	0.0271401	4.54487	2.18424	up
mws0924	2-Methylglutaric acid*	Organic acids	Organic acids	C6H10O4	3	617-62-9	177992	192472	190766	68915.3	76667.3	73234.4	1.20297	0.000236554	0.0048227	2.56484	1.35887	up
MW0055272	2-O-alpha-L-Rhamnopyranosyl-D-glucopyranose	Others	Saccharides	C12H22O10	3	-	54777.6	39059.4	47916.4	6519.39	13171.9	14109.3	1.13615	0.00581964	0.0248752	4.1938	2.06826	up
Lmyp003387	2-Oxo-3,4-dihydro-1H-quinoline-3-carboxylic acid	Alkaloids	Quinoline alkaloids	C10H9NO3	3	246867-17-4	47692.5	38991.7	51176.2	220219	111242	141275	1.13553	0.0735619	0.118448	0.291622	-1.77783	down
mws2124	2-Phosphoglycolate	Organic acids	Organic acids	C2H5O6P	3	13147-57-4	33920.3	34843.7	50481.9	6784.07	6784.07	6784.07	1.1945	0.0255551	0.0563204	5.85912	2.55068	up
Zmgn001448	2-Propylmalic Acid*	Organic acids	Organic acids	C7H12O5	1	-	20705	14118.1	29884.3	63629.1	66501.7	45253.5	1.08705	0.0135862	0.0388621	0.368947	-1.43852	down
Wcdp001953	2-methyl-1-nitronaphthalene	Others	Others	C11H9NO2	1	881-03-8	4.08651e+06	5.76571e+06	4.12874e+06	1.16932e+07	1.27764e+07	1.26487e+07	1.17503	0.000766598	0.00954763	0.37666	-1.40867	down
Zapp012051	2-prenyl-3,4'-dihydroxy-5-methoxystilbene	Others	Stilbene	C20H22O3	1	-	85977.5	87773.6	82460	11074.4	11911.2	11889.9	1.20661	0.000310731	0.00580501	7.34644	2.87705	up
Lmhp011388	2-α-Linolenoyl-glycerol*	Lipids	Glycerol ester	C21H36O4	1	55268-58-1	30441.4	23615	37182.4	54007	62981.6	71513	1.11307	0.00835851	0.0303204	0.484021	-1.04686	down
Lmhp008513	2-α-Linolenoyl-glycerol-1,3-di-O-glucoside	Lipids	Glycerol ester	C33H56O14	1	-	42712.6	43025	47040.8	13120.9	9435.88	12312.4	1.1926	7.35763e-05	0.0027569	3.8079	1.929	up
Lmhp009526	2-α-Linolenoyl-glycerol-1-O-glucoside*	Lipids	Glycerol ester	C27H46O9	3	-	16576.9	12761.2	21006.5	5173.53	6382.54	4422.87	1.15173	0.0346267	0.0685033	3.15069	1.65567	up
Lajp006434	3',5'-dihydroxy-5,7,4'-trimethoxyflavone glucoside	Flavonoids	Flavones	C24H26O12	1	-	139126	149876	118163	50836.5	74628	77977.9	1.10772	0.00591576	0.0251956	2.00138	1.00099	up
Lmsp004301	3',5,5',7-Tetrahydroxyflavanone-7-O-glucoside*	Flavonoids	Flavanones	C21H22O11	1	-	249555	350980	578564	1.79208e+06	1.21133e+06	2.13458e+06	1.12319	0.028046	0.0590366	0.229486	-2.12352	down
mws4113	3'-Hydroxy-4'-O-methylglabridin	Flavonoids	Other Flavonoids	C21H22O5	3	175554-11-7	26454.9	27525.8	31505.2	16570.4	14316	10971.2	1.13472	0.00292294	0.0170401	2.0423	1.0302	up
MWSmce049	3'-Hydroxypterostilbene	Others	Stilbene	C16H16O4	1	475231-21-1	1638.59	1638.59	1638.59	11365.9	15329	14087	1.20289	0.00944654	0.0322331	0.120538	-3.05244	down
Zmpp002571	3,3',4',5',7-Pentahydroxyflavone; Robinetin	Flavonoids	Flavonols	C15H10O7	3	490-31-3	41292.5	8258.5	8258.5	117202	107088	95720.8	1.06477	0.00526516	0.0236501	0.180649	-2.46874	down
Lajp002709	3,3',4',5,6,7,8-Heptahydroxyflavan	Flavonoids	Flavanols	C15H14O8	2	-	36564.8	39698.3	42841.8	133706	125353	161908	1.19513	0.0103174	0.0334553	0.282932	-1.82147	down
Zbln006102	3,3'-O-Dimethylellagic Acid	Tannins	Tannin	C16H10O8	3	2239-88-5	913182	962484	778519	377675	514758	389718	1.14976	0.00340498	0.0186593	2.0701	1.0497	up
Lahp003986	3,4-Dihydro-4-(4'-hydroxyphenyl)-5,7-dihydroxycoumarin glucoside	Lignans and Coumarins	Coumarins	C21H22O10	1	-	459778	451385	631285	116159	95525.3	137820	1.18272	0.0176593	0.0445275	4.41325	2.14184	up
Sakn003347	3,4-Dihydroxyphenylethanol-8-O-(β-D-apinosyl(1→3)-D-glucosyl(1→6)]-β-D-glucoside	Phenolic acids	Phenolic acids	C25H38O17	3	-	55553.3	93584.8	57084.1	29679.5	38814.5	31206.3	1.0641	0.0971825	0.145641	2.06842	1.04853	up
Wchn003741	3,4-dihydroxy-3,4-dihydro-2h-naphthalen-1-one	Others	Others	C10H10O3	3	-	140781	113906	130020	365653	239439	400132	1.13535	0.0483226	0.0865056	0.382707	-1.38569	down
Zbqn006065	3,5,7,2'-Tetrahydroxyflavone; Datiscetin	Flavonoids	Flavonols	C15H10O6	1	480-15-9	226604	197918	207373	653868	747304	645644	1.20066	0.00300415	0.0173902	0.308721	-1.69563	down
mws0914	3,5,7-Trihydroxyflavanone (Pinobanksin)*	Flavonoids	Flavanonols	C15H12O5	1	548-82-3	6.85765e+06	6.91423e+06	6.76006e+06	3.13528e+06	3.50783e+06	2.8556e+06	1.19301	0.00166539	0.012854	2.16155	1.11207	up
Wbsp000191	3,7,11-trimethyl-2-oxa-6,10,13-triazatricyclo[7.3.1.05,13]tridecane	Alkaloids	Alkaloids	C12H23N3O	3	-	2175.01	2175.01	2175.01	12766.8	36490.2	10875.1	1.13309	0.162413	0.220485	0.108512	-3.20408	down
Hmlp005105	3,7-dihydroxy-4'-methoxyflavone	Flavonoids	Flavonols	C16H12O5	3	-	222632	282245	438305	44526.4	44526.4	44526.4	1.18216	0.0523536	0.0909824	7.06084	2.81984	up
Lacp005171	3-(3'-Hydroxybutyl)-2,4,4-trimethylcyclohexa-2,5-dienone glucoside	Terpenoids	Sesquiterpenoids	C19H30O7	3	-	456307	313117	395174	84347.1	72564.6	91654.3	1.19044	0.0165818	0.0433292	4.68527	2.22813	up
Zbqp000579	3-(Pyrazol-1-yl)-L-alanine	Amino acids and derivatives	Amino acids and derivatives	C6H9N3O2	1	2734-48-7	5.64373e+06	4.6824e+06	4.37968e+06	1.55283e+07	1.40287e+07	1.81622e+07	1.18787	0.00727317	0.0281199	0.308174	-1.69818	down
Zbqp000676	3-(triazan-2-yl)propyl L-prolinate	Amino acids and derivatives	Amino acids and derivatives	C8H18N4O2	3	-	54405.3	33048	57554.4	117942	125897	160159	1.12782	0.00840368	0.0303204	0.358932	-1.47822	down
pmn001690	3-Hydroxy-4-isopropylbenzylalcohol-3-O-glucoside	Others	Alcohol compounds	C16H24O7	3	-	45072.5	75441.2	41135.7	126364	178309	182227	1.12252	0.011281	0.0347955	0.331997	-1.59076	down
pmn001511	3-Hydroxy-5-Methylphenol-1-O-Glucoside	Others	Others	C13H18O7	3	-	34743.9	33991.6	33998.6	11553.6	13653.4	15651.5	1.18606	0.00232869	0.0153599	2.51439	1.33021	up
Wcgn005582	3-Hydroxy-7-methyl-2,3-dihydroinden-1-one	Others	Others	C10H10O2	3	-	27663.4	32271.6	34246.9	5532.68	5532.68	5532.68	1.20397	0.00564035	0.0246614	5.67428	2.50444	up
MWS04559g	3-Hydroxy-L-phenylalanine*	Amino acids and derivatives	Amino acids and derivatives	C9H11NO3	1	587-33-7	1.19356e+07	1.14238e+07	1.56385e+07	2.55604e+07	3.15645e+07	2.65586e+07	1.15419	0.00400477	0.0203205	0.466018	-1.10154	down
pmb0819	3-Indoleacetonitrile	Alkaloids	Plumerane	C10H8N2	3	771-51-7	33885	29780.2	30805.7	106093	80620.6	66732.2	1.15982	0.0427962	0.0797698	0.372745	-1.42374	down
Hmmp001310	3-Indoleacrylic acid*	Alkaloids	Plumerane	C11H9NO2	1	1204-06-4	4.14774e+06	4.50625e+06	4.65604e+06	1.27115e+07	9.65528e+06	1.41645e+07	1.17415	0.0269469	0.0578339	0.364346	-1.45662	down
Lmbn001754	3-Isopropylmalic Acid*	Organic acids	Organic acids	C7H12O5	1	921-28-8	26346.2	19288.1	30847	72850.9	109867	91418.3	1.16111	0.01793	0.0449941	0.27899	-1.84171	down
MWS3149	3-Methoxybenzoic acid	Phenolic acids	Phenolic acids	C8H8O3	3	586-38-9	473228	545669	585667	52848.2	52848.2	52848.2	1.20543	0.00462823	0.0220791	10.1206	3.33922	up
mws0823	3-Methyl-2-Oxobutanoic acid	Organic acids	Organic acids	C5H8O3	3	759-05-7	32902.7	32902.7	32902.7	278898	164513	263451	1.18966	0.0298519	0.0614225	0.139642	-2.84019	down
MWS2058	3-Methylsalicylic Acid	Phenolic acids	Phenolic acids	C8H8O3	3	83-40-9	450006	599088	711061	61412.4	61412.4	61412.4	1.19876	0.0200967	0.0485154	9.55376	3.25607	up
pmb0752	3-O-Feruloylquinic acid	Phenolic acids	Phenolic acids	C17H20O9	1	1899-29-2	3.02798e+06	2.92472e+06	2.54011e+06	6.20988e+06	7.09126e+06	6.20087e+06	1.19064	0.00168925	0.0129169	0.435484	-1.19931	down
Lmsp004151	3-O-p-Coumaroyl-4,6-(S)-HHDP-β-D-glucose	Phenolic acids	Phenolic acids	C29H24O16	3	-	7575.85	7575.85	7575.85	64611.2	106938	76853	1.19789	0.0268265	0.0577163	0.0914949	-3.45016	down
pmn001421	3-O-p-Coumaroylquinic acid*	Phenolic acids	Phenolic acids	C16H18O8	1	87099-71-6	45324	36722.3	35399.2	208366	207711	262220	1.198	0.00777539	0.0295213	0.173148	-2.52993	down
Wagp005779	3-Oxo-Alpha-Ionol 3'-(6''-Malonyl)Glucoside	Terpenoids	Sesquiterpenoids	C22H32O10	3	-	61112.1	67696.8	84208.1	10239.2	16526.4	10935.6	1.18313	0.00911808	0.0317587	5.65015	2.49829	up
Sadp006908	3-P-Coumaroyl-1-Feruloylglycerol	Phenolic acids	Phenolic acids	C22H22O8	1	-	6.36751e+06	7.20251e+06	7.10742e+06	1.52515e+06	1.35928e+06	1.43532e+06	1.20461	0.00177085	0.0131581	4.78672	2.25904	up
Zmgn000447	3-Phospho-D-glyceric acid	Organic acids	Organic acids	C3H7O7P	3	820-11-1	660636	972011	842009	1.49676e+06	2.0521e+06	2.16245e+06	1.1265	0.0211162	0.0497349	0.433291	-1.20659	down
Lamp006064	3-[(3,4-dihydroxyphenyl)methylidene]-5,7-dihydroxy-6-methoxy-2h-1-benzopyran-4-one glucosyl rhamnoside	Flavonoids	Other Flavonoids	C29H34O16	3	-	78309.9	98643.5	88474.1	43057	55365.4	34250.6	1.10721	0.00647242	0.0260269	2.00061	1.00044	up
Hmgp002327	3-amino-2-naphthoic acid*	Alkaloids	Alkaloids	C11H9NO2	1	-	4.00439e+06	4.1855e+06	4.09061e+06	1.32481e+07	1.32244e+07	1.11725e+07	1.20073	0.0063154	0.0257437	0.326219	-1.61609	down
Wcdn003896	3-oxo-α-ionol apiofuranosylglucopy-ranoside	Others	Others	C19H30O8	3	-	50194.7	34925	44738.6	14195	10922	25100.6	1.06427	0.0128142	0.0375744	2.58591	1.37067	up
Lamn006359	4'-demethyl-3,9-dihydroeucomin glucoside	Flavonoids	Other Flavonoids	C22H24O10	3	-	252369	167198	219314	507774	704348	862770	1.14451	0.0368279	0.0715689	0.307911	-1.69942	down
Hmtp000776	4,5,6-Trihydroxy-2-cyclohexen-1-ylideneacetonitrile	Alkaloids	Alkaloids	C8H9NO3	3	-	73618.9	81099.3	102819	404453	335425	412151	1.19225	0.00311036	0.0175758	0.223551	-2.16133	down
Lmqn005611	4,5,8-Trihydroxy-α-tetralone-5-O-[6'-O-(4''-acetoxylbenzoyl)]glucoside	Quinones	Quinones	C25H26O12	3	-	11653	13448.1	14340.5	2330.6	2330.6	2330.6	1.20418	0.00529548	0.023657	5.64112	2.49598	up
Zmmp000635	4,5-Dehydro-L-leucine*	Amino acids and derivatives	Amino acids and derivatives	C6H11NO2	3	-	3.29503e+06	3.28853e+06	3.72527e+06	1.33955e+07	1.30509e+07	1.42818e+07	1.20407	0.0003288	0.00607357	0.253112	-1.98215	down
Lmyn003835	4-(3,4,5-Trihydroxybenzoxy)benzoic acid	Phenolic acids	Phenolic acids	C14H10O7	3	-	60470.5	65275.4	54709.6	757054	661335	502875	1.19981	0.0157981	0.0421624	0.0939254	-3.41234	down
Jmwn004308	4-Dihydroxyphenethoxy-8-O-[6-O-(4-O-glucosyl)feruloyl]glucoside	Phenolic acids	Phenolic acids	C30H38O15	1	-	342073	270093	263475	163820	117354	133959	1.14237	0.0118827	0.0361093	2.1093	1.07676	up
mws0628	4-Hydroxybenzaldehyde*	Others	Aldehyde compounds	C7H6O2	1	123-08-0	128423	168250	150564	407326	584506	487088	1.1792	0.0175679	0.0444332	0.302408	-1.72543	down
mws0749	4-Hydroxybenzoic acid	Phenolic acids	Phenolic acids	C7H6O3	1	99-96-7	1.28059e+06	1.31332e+06	1.20172e+06	357737	376668	430524	1.20075	7.54626e-05	0.0027569	3.25826	1.7041	up
Wafn002874	4-O-(4'-O-alpha-D-Glucopyranosyl)caffeoylquinic acid	Phenolic acids	Phenolic acids	C22H28O14	1	1401352-62-2	19866.5	25050.1	38338.8	2340.9	2340.9	2340.9	1.19246	0.0438065	0.080919	11.8552	3.56745	up
Zmmp002106	4-methyl-1,5,2,3-dioxadiazinan-2-amine	Nucleotides and derivatives	Nucleotides and derivatives	C3H9N3O2	3	-	1.65603e+06	1.32047e+06	1.54462e+06	6.56295e+06	7.07445e+06	7.24979e+06	1.2017	0.000215726	0.0048227	0.216454	-2.20787	down
pme1474	5'-Deoxy-5'-(methylthio)adenosine	Nucleotides and derivatives	Nucleotides and derivatives	C11H15N5O3S	1	2457-80-9	1.2428e+06	1.26179e+06	1.41884e+06	2.97384e+06	3.07676e+06	3.3692e+06	1.19737	0.00103545	0.0104615	0.416509	-1.26358	down
MWSmce116	5'-Deoxyadenosine*	Nucleotides and derivatives	Nucleotides and derivatives	C10H13N5O3	1	4754-39-6	1.26946e+06	1.28792e+06	1.76118e+06	530843	513245	455579	1.17855	0.0261545	0.0570049	2.87968	1.52591	up
pmp000172	5,2'-Dihydroxy-7,8-dimethoxyflavone glycoside	Flavonoids	Flavones	C23H24O11	3	-	65712.8	71764.4	62173.8	13525.5	19712.3	12283.5	1.18359	0.00018136	0.00440894	4.38588	2.13287	up
Yyyn008289	5,3'-Dihydroxy-7,4'-Dimethoxyflavone	Flavonoids	Flavones	C17H14O6	1	32174-62-2	119098	135109	127993	33945.3	39361.4	37564.3	1.20211	0.00104675	0.0104664	3.44725	1.78545	up
mws0038	5,4'-Dihydroxy-3,7-dimethoxyflavone(Kumatakenin)	Flavonoids	Flavonols	C17H14O6	3	3301-49-3	117617	131116	115003	27429.1	29677.3	32611.4	1.2021	0.00149407	0.012343	4.05423	2.01943	up
Zmjp004852	5,6,3',4'-Tetrahydroxy-3,7-dimethoxyflavone-6-O-glucoside*	Flavonoids	Flavones	C23H24O13	1	-	13006	2601.19	2601.19	115727	125924	85326.8	1.14135	0.00940301	0.0322331	0.0556868	-4.16652	down
Lmtp001399	5,6-Dihydroxyindole-5-O-β-glucoside	Alkaloids	Plumerane	C14H17NO7	3	-	2805.14	2805.14	2805.14	27906.4	32123.6	23027	1.20287	0.0109756	0.034304	0.101321	-3.303	down
pmp000010	5,7,3',4'-Tetrahydroxy-6,5'-dimethoxyflavone	Flavonoids	Flavones	C17H14O8	3	-	16951.7	24028	16390.1	7357.55	5150.95	6997.43	1.15375	0.0286045	0.0598773	2.94115	1.55638	up
MWSmce221	5,7-Dihydroxy-4-methylcoumarin	Lignans and Coumarins	Coumarins	C10H8O4	3	2107-76-8	68364.8	92247.8	53185.1	9768.45	9768.45	9768.45	1.19153	0.0325208	0.0654518	7.29552	2.86701	up
pmf0367	5,7-Dihydroxychromone	Others	Chromone	C9H6O4	3	31721-94-5	35012.2	40259.6	30823.4	5640.16	5640.16	5640.16	1.20288	0.00832801	0.0302904	6.27023	2.64852	up
Layp002880	5,7-Dihydroxychromone glucoside	Others	Chromone	C15H16O9	2	-	221026	246550	293278	87721.2	91984.5	91987.7	1.19137	0.0160763	0.0424647	2.80042	1.48564	up
pma3649	5-Aminolevulinic Acid	Alkaloids	Alkaloids	C5H9NO3	3	106-60-5	8.18455e+06	7.56929e+06	6.44579e+06	3.2088e+07	3.56444e+07	3.32718e+07	1.20111	0.000238558	0.0048227	0.219789	-2.18581	down
Wasn004983	5-Galloyl-6-O-Benzoyl Glucose	Phenolic acids	Phenolic acids	C20H20O11	3	-	43183	38750.2	37646.9	4202.52	4202.52	4202.52	1.20632	0.00224335	0.0150533	9.4848	3.24562	up
MWStz073	5-Hydroxy-2-pyrrolidinone	Alkaloids	Pyrrole alkaloids	C4H7NO2	3	62312-55-4	6209.96	31049.8	6209.96	104396	59757.2	96417.9	1.0604	0.0167581	0.0434547	0.166825	-2.58359	down
MWSprf117	5-Hydroxy-DL-tryptophan(5-HTP)	Amino acids and derivatives	Amino acids and derivatives	C11H12N2O3	1	56-69-9	203040	232191	176619	606483	577640	631502	1.19353	5.70141e-05	0.00246661	0.336992	-1.56921	down
Hmln002806	5-O-Caffeoylshikimic acid	Phenolic acids	Phenolic acids	C16H16O8	3	73263-62-4	170032	167733	202216	453738	303262	342058	1.12754	0.0468844	0.0847404	0.491312	-1.02529	down
pmb3074	5-O-p-Coumaroylquinic acid*	Phenolic acids	Phenolic acids	C16H18O8	1	1899-30-5	53499.9	49313.5	35843.2	374620	353064	279617	1.19351	0.00803111	0.02967	0.137652	-2.86091	down
Zmmp000969	5-Ribofuranosylnicotinamide	Nucleotides and derivatives	Nucleotides and derivatives	C11H14N2O5	3	107325-67-7	21515.6	23456.4	24045.9	151960	153935	113155	1.19882	0.0124856	0.036988	0.164701	-2.60208	down
Lhhp102908	5α,6α,7β,10β-11α,13-dihydro-4(15)-eudesmene-12,6-olide Tsoongiodendroonolide	Terpenoids	Sesquiterpenoids	C15H20O2	3	-	5475.22	5475.22	5475.22	61981.2	66021.2	72759.6	1.20634	0.00260748	0.0161154	0.0818165	-3.61146	down
pmp000194	6''-O-Malonylgenistin	Flavonoids	Isoflavones	C24H22O13	3	51011-05-3	141061	152193	177556	13553.2	16286.6	12583.9	1.20288	0.00528284	0.023657	11.0978	3.4722	up
Cmdn003997	6'-O-α-D-galactosylbarlerin	Terpenoids	Monoterpenoids	C25H38O17	3	927691-89-2	89125.1	79449.7	45276	398144	219038	249257	1.12324	0.0522065	0.090919	0.246816	-2.01849	down
Wbtn006810	6,7-dihydroxy-1,3-dimethoxyxanthen-9-one	Flavonoids	Other Flavonoids	C15H12O6	1	-	2.05742e+06	2.28996e+06	2.19271e+06	6.12843e+06	3.28278e+06	4.08409e+06	1.0636	0.110703	0.162496	0.484619	-1.04508	down
Wcfp003475	6,7-dimethyl-4-(2,3,4,5-tetrahydroxypentyl)-1H-quinoxaline-2,3-dione	Others	Others	C15H20N2O6	3	-	490316	665775	665675	333419	215250	222699	1.12126	0.0108927	0.0342402	2.36173	1.23985	up
Wbtn006721	6,8-dihydroxy-3-methyl-9-oxoxanthene-1-carboxylic acid	Others	Ketone compounds	C15H10O6	1	-	97657	113541	71308.7	345841	391055	316338	1.17763	0.00154755	0.0124714	0.268228	-1.89847	down
Lmln007483	6,9,10-Trihydroxyoctadec-7-enoic acid; Sanleng acid	Lipids	Free fatty acids	C18H34O5	1	-	1.38137e+06	1.41317e+06	1.43262e+06	459918	396885	372020	1.20087	3.79651e-05	0.00237453	3.44001	1.78241	up
pme0274	6-Aminocaproic acid	Organic acids	Organic acids	C6H13NO2	1	60-32-2	3.64387e+06	4.41284e+06	5.26178e+06	1.48099e+07	1.54138e+07	1.44496e+07	1.1887	0.000175594	0.00440894	0.298131	-1.74598	down
Lmjp003655	6-C-MethylKaempferol-3-glucoside*	Flavonoids	Flavonols	C22H22O11	1	-	271077	247123	260229	600752	704616	709380	1.19747	0.00579553	0.0248752	0.386366	-1.37196	down
Lmdn001560	6-DeoxyCatalpol	Terpenoids	Monoterpenoids	C15H22O9	3	99499-99-7	3746.86	3746.86	3746.86	24921.4	44255.5	34539	1.19355	0.0312551	0.0635934	0.108379	-3.20585	down
pmp001198	6-Deoxyfagomine	Alkaloids	Piperidine alkaloids	C6H13NO2	1	197449-09-5	998210	975312	844942	3.97022e+06	3.29707e+06	3.22563e+06	1.19745	0.00671062	0.026393	0.268606	-1.89643	down
Zmhp002640	6-Hydroxykaempferol-3-O-Rutinoside-6-O-glucoside*	Flavonoids	Flavonols	C33H40O21	1	-	229798	229798	330123	64769.4	49101.9	51188.9	1.18594	0.0228735	0.0525196	4.78443	2.25835	up
Wasn000495	6-O-alpha-L-arabinopyranosyl-D-glucopyranose	Others	Saccharides	C11H20O10	3	14116-69-9	9488.29	9822.65	16998	40997.6	29440.6	37400	1.12764	0.00636081	0.0257566	0.336698	-1.57047	down
Lmfn003035	6-O-p-Coumaroyl-β-D-glucose*	Phenolic acids	Phenolic acids	C15H18O8	1	114297-65-3	427843	443903	418740	887436	772126	953326	1.1875	0.0128512	0.0375744	0.493893	-1.01773	down
Zmhp004065	7,8-Dihydroxy-5,6,4'-trimethoxyflavone*	Flavonoids	Flavones	C18H16O7	1	-	609970	582059	581514	186660	202228	187164	1.20538	3.34298e-05	0.00237453	3.07879	1.62236	up
pmb2601	7-Hydroxycoumarin-O-rhamnoside	Lignans and Coumarins	Coumarins	C15H16O7	3	-	8271.01	15617.9	10106	30301.3	26628	24794	1.10809	0.00567854	0.0246972	0.415976	-1.26543	down
Waln012680	7-O-Geranyl-7-hydroxydihydrocoumarin	Lignans and Coumarins	Coumarins	C19H24O3	2	-	68598.2	76582.8	75417.9	5966.29	5966.29	5966.29	1.20673	0.00135556	0.0119353	12.3247	3.62349	up
Cmsp007228	7-O-Methyleriodictyol	Flavonoids	Flavanols	C16H14O6	3	51857-11-5	147096	168935	190217	25823	20532.8	24347.7	1.20088	0.00658318	0.0262688	7.16015	2.83999	up
Laxp008825	7-hydroxy-2,4'-dimethoxy-isoflavanol	Flavonoids	Other Flavonoids	C17H18O5	3	-	159526	229921	206471	19126.9	19126.9	19126.9	1.202	0.0130315	0.0379181	10.3853	3.37648	up
Zbln003676	7-hydroxy-4-methoxyphenanthrene-2-O-glucoside	Quinones	PhenAnthraquinones	C21H22O7	2	-	71010.3	25525.1	21440.9	109758	110232	121443	1.02654	0.0364436	0.0710715	0.345532	-1.53311	down
MW0015225	7-oxo-11-Dodecenoic acid	Lipids	Free fatty acids	C12H20O3	3	54921-60-7	95546.3	80297	115280	29559	38098.2	39036.5	1.16429	0.0191788	0.0469894	2.7286	1.44816	up
MWS2984	8-Azaguanine	Nucleotides and derivatives	Nucleotides and derivatives	C4H4N6O	3	134-58-7	347216	439152	430419	138978	126072	107676	1.1884	0.00652984	0.0261588	3.26456	1.70689	up
Wcjp002598	8-hydroxyquinoline	Alkaloids	Quinoline alkaloids	C9H7NO	1	148-24-3	94081.1	84269	92373.1	211163	245204	256210	1.19547	0.00627251	0.0257437	0.379922	-1.39623	down
Lmbn005662	9(10)-EpOME;(9R,10S)-(12Z)-9,10-Epoxyoctadecenoic acid	Lipids	Free fatty acids	C18H32O3	3	16833-56-0	226068	221778	246604	88710.7	80262.5	85531.5	1.20263	0.00122191	0.0113112	2.72863	1.44818	up
Hmqn003054	9,10,11-Trihydroxy-12-octadecenoic acid	Lipids	Free fatty acids	C18H34O5	3	61911-67-9	109023	121457	138084	33738.3	42469.2	35330.5	1.19134	0.00554886	0.0244566	3.30438	1.72438	up
pmn001694	9,10,13-Trihydroxy-11-Octadecenoic Acid	Lipids	Free fatty acids	C18H34O5	1	29907-57-1	1.62252e+06	1.695e+06	1.62709e+06	469206	596310	447331	1.19363	0.000226527	0.0048227	3.26841	1.70859	up
Lmbn003970	9,12,13-TriHOME; 9(S),12(S),13(S)-Trihydroxy-10(E)-octadecenoic acid	Lipids	Free fatty acids	C18H34O5	1	97134-11-7	2.61788e+06	2.45098e+06	2.92339e+06	784086	880723	726105	1.19774	0.00276766	0.0165456	3.34276	1.74104	up
mws1060	9-(Arabinosyl)hypoxanthine	Nucleotides and derivatives	Nucleotides and derivatives	C10H12N4O5	1	7013-16-3	32208	21122.6	22198.6	129798	109406	126301	1.18816	0.000706033	0.00928574	0.206643	-2.27479	down
Zmyn004449	9-Hydroxy-12-oxo-10(E),15(Z)-octadecadienoic acid	Lipids	Free fatty acids	C18H30O4	1	-	18481.6	19768.5	15761.5	8669.77	6338	6509.78	1.1681	0.00287664	0.01689	2.51012	1.32776	up
Rfmb087	9-Hydroxy-13-oxo-10-octadecenoic Acid	Lipids	Free fatty acids	C18H32O4	3	-	168643	172274	145393	66613.6	33881.5	51063.9	1.14307	0.000970421	0.0104273	3.20872	1.682	up
Hmqp005411	9-Oxo-12Z-Octadecenoic acid*	Lipids	Free fatty acids	C18H32O3	1	112543-32-5	143879	129936	142755	80963.4	60355.6	64854.7	1.16677	0.00126182	0.0115853	2.02048	1.0147	up
Lmbn003524	9-Oxononanoic acid	Lipids	Free fatty acids	C9H16O3	3	2553-17-5	2220.91	2220.91	2220.91	19122.4	11104.5	25437.1	1.1751	0.0588345	0.0999214	0.119695	-3.06256	down
MW0015391	9R-hydroxy-10E,12Z-octadecadienoic acid	Lipids	Free fatty acids	C18H32O3	3	10075-11-3	38397.6	34290.8	26325.7	2888.13	2888.13	2888.13	1.20201	0.0135641	0.0388621	11.4277	3.51447	up
Rfmb091	9S-Hydroxy-10E,12Z-octadecadienoic acid*	Lipids	Free fatty acids	C18H32O3	1	15514-85-9	767183	755245	851193	389321	390046	332927	1.19017	0.000749358	0.00947649	2.13399	1.09355	up
pmp001288	Acacetin-7-O-rutinoside (Linarin)	Flavonoids	Flavones	C28H32O14	3	480-36-4	212381	101627	31426.5	6285.3	6285.3	6285.3	1.11201	0.174718	0.234479	18.3197	4.19532	up
Wagp003518	Acetoxyindole N-Glucoside	Alkaloids	Plumerane	C16H19NO7	3	-	30919.8	6183.97	6183.97	108742	144965	105527	1.10026	0.00381346	0.0197906	0.1205	-3.05289	down
pmb0130	Acetryptine	Alkaloids	Plumerane	C12H14N2O	3	3551-18-6	51748.8	67556.9	76197.6	296444	267326	278103	1.19181	5.16484e-05	0.00246661	0.232224	-2.10641	down
Zmsp002674	Acetylintermedine	Alkaloids	Pyrrole alkaloids	C17H27NO6	3	74243-01-9	88287.5	58840.2	65258.2	23541.2	33163.1	21397.5	1.13596	0.0248899	0.0555964	2.71935	1.44326	up
MWSHC2054	Adenine	Nucleotides and derivatives	Nucleotides and derivatives	C5H5N5	3	73-24-5	3.84822e+06	3.57707e+06	3.90725e+06	2.06344e+06	1.83449e+06	1.73301e+06	1.19093	0.000177049	0.00440894	2.01255	1.00902	up
pmb0981	Adenosine 5'-monophosphate	Nucleotides and derivatives	Nucleotides and derivatives	C10H14N5O7P	3	61-19-8	161738	214500	195609	470436	360588	353768	1.1424	0.0205484	0.0489985	0.482655	-1.05094	down
MW0144456	Ala-Ala-His	Amino acids and derivatives	Amino acids and derivatives	C12H19N5O4	3	-	56353.2	47457.2	57477.6	183656	189677	159274	1.19619	0.00270055	0.0163827	0.302828	-1.72343	down
MW0144464	Ala-Ala-Tyr	Amino acids and derivatives	Amino acids and derivatives	C15H21N3O5	3	67131-52-6	11983.4	11983.4	11983.4	119013	101122	82650.3	1.20124	0.0136448	0.0388621	0.118732	-3.07422	down
Lcsp001929	Ala-Glu-Leu	Amino acids and derivatives	Amino acids and derivatives	C14H25N3O6	3	-	3362.52	3362.52	3362.52	62297.2	64238	78301.1	1.20581	0.00597933	0.0252224	0.049247	-4.34382	down
MW0105513	Ala-Glu-Lys	Amino acids and derivatives	Amino acids and derivatives	C14H26N4O6	3	-	7602.85	10502.3	4072.3	100033	124622	104856	1.18227	0.00357156	0.0191259	0.0673042	-3.89316	down
Lcsp001337	Ala-Ile-Ala	Amino acids and derivatives	Amino acids and derivatives	C12H23N3O4	2	-	14930.8	55650.5	56464.8	737212	485901	596811	1.14773	0.0137712	0.0388621	0.0698085	-3.84045	down
Lcsp003132	Ala-Ile-Leu	Amino acids and derivatives	Amino acids and derivatives	C15H29N3O4	1	-	23474.7	23474.7	23474.7	304308	159628	160484	1.18356	0.0616031	0.103132	0.112783	-3.14838	down
MW0144621	Ala-Ile-Phe	Amino acids and derivatives	Amino acids and derivatives	C18H27N3O4	3	-	8895.78	38797.3	26566	323289	342459	353494	1.15047	1.41915e-05	0.00178586	0.0728572	-3.77879	down
MW0144637	Ala-Leu-Leu	Amino acids and derivatives	Amino acids and derivatives	C15H29N3O4	3	-	14109.3	26272.4	4130.21	213884	164130	181015	1.12277	0.00254585	0.0159747	0.0796238	-3.65066	down
MWSslk235	Allitol	Others	Saccharides	C6H14O6	1	488-44-8	1.51675e+06	1.67377e+06	1.04526e+06	627109	617406	683228	1.12752	0.0537559	0.092933	2.19727	1.13572	up
Zmdn004052	Aloe emodin-1-O-glucoside	Quinones	Anthraquinone	C21H20O10	2	-	245398	179198	214613	42561	51307.1	40733.6	1.19409	0.0109443	0.034304	4.7489	2.24759	up
pmn001336	Aloeemodin-8-O-glucoside	Quinones	Anthraquinone	C21H20O10	3	-	17939.6	113322	95964.8	2192.62	2192.62	2192.62	1.13615	0.128985	0.183435	34.5441	5.11037	up
pme3096	Aminomalonic acid	Amino acids and derivatives	Amino acids and derivatives	C3H5NO4	3	1068-84-4	86772.6	67217.9	106592	243223	226055	196040	1.15278	0.00189951	0.0135773	0.391666	-1.35231	down
pmp000171	Andrographidine A	Flavonoids	Flavanones	C23H26O10	3	113963-37-4	79960.9	382873	144638	2.83207e+06	1.95616e+06	1.92613e+06	1.13399	0.0142386	0.0398655	0.0904735	-3.46636	down
Lmtn002233	Androsin	Others	Ketone compounds	C15H20O8	1	531-28-2	1.40593e+06	1.72143e+06	1.28956e+06	706773	687025	747461	1.17148	0.0258811	0.0566558	2.06277	1.04458	up
Lmtp002642	Apigenin 6-C-glucoside 8-C-arabinoside	Flavonoids	Flavones	C26H28O14	3	-	187176	101806	158328	27700.5	15920	15512.8	1.16879	0.0328271	0.0658947	7.56443	2.91923	up
MWS20148	Apigenin-4'-O-glucoside*	Flavonoids	Flavones	C21H20O10	1	20486-34-4	666932	878418	671342	212911	124574	182313	1.17112	0.00823332	0.030146	4.26453	2.09239	up
mws0072	Apigenin-5-O-glucoside	Flavonoids	Flavones	C21H20O10	1	28757-27-9	613118	706856	434101	81384.8	83581.9	174084	1.14244	0.0174707	0.0443924	5.17349	2.37114	up
mws1434	Apigenin-6-C-glucoside (Isovitexin)	Flavonoids	Flavones	C21H20O10	1	38953-85-4	214000	226657	190992	106991	63286.7	81705.4	1.14285	0.0017605	0.0131557	2.50671	1.32579	up
pmp000585	Apigenin-7-O-(6''-malonyl)glucoside	Flavonoids	Flavones	C24H22O13	1	86546-87-4	25510.8	33471.8	32487	4186.87	4186.87	4186.87	1.20268	0.00895344	0.0317353	7.28225	2.86438	up
Lmpp003930	Apigenin-7-O-(6''-p-Coumaryl)glucoside	Flavonoids	Flavones	C30H26O12	3	-	371015	337799	304872	33442.1	26967	29504.6	1.20424	0.00355394	0.0190937	11.274	3.49493	up
MWSHY0189	Apigenin-7-O-glucoside(Cosmosiin)*	Flavonoids	Flavones	C21H20O10	1	578-74-5	653160	1.00218e+06	731143	123479	129278	168683	1.18676	0.0234294	0.0532751	5.66271	2.50149	up
Zbsn004679	Apigenin-7-O-glucoside-4'-O-rutinoside	Flavonoids	Flavones	C33H40O19	3	-	53168.3	50630.1	39126.2	14963.5	14500.4	14720.3	1.19116	0.016722	0.0434547	3.23475	1.69365	up
MWSmce498	Apigenin-7-O-neohesperidoside (Rhoifolin)*	Flavonoids	Flavones	C27H30O14	1	17306-46-6	382453	267693	355860	34519.5	50692.5	35600.2	1.19295	0.0120944	0.036483	8.32702	3.0578	up
pme0368	Apigenin-7-O-rutinoside (Isorhoifolin)*	Flavonoids	Flavones	C27H30O14	1	552-57-8	224164	161314	146610	26379.3	28692.7	22164.2	1.19273	0.0231329	0.0527468	6.8891	2.78432	up
Lmhn005110	Aracarpene 1	Flavonoids	Isoflavones	C16H12O6	3	1261245-78-6	31099.5	36288.4	40437.9	87713.6	87018.7	80670	1.18669	0.00018531	0.00441521	0.42218	-1.24407	down
pmp000098	Arecoline	Alkaloids	Piperidine alkaloids	C8H13NO2	3	63-75-2	248597	240851	254262	467578	698519	680518	1.15868	0.0380436	0.0730209	0.402742	-1.31207	down
MWS201384	Arg-Gly	Amino acids and derivatives	Amino acids and derivatives	C8H17N5O3	3	108347-93-9	26826.5	40623.5	44628.4	151188	125063	145092	1.17158	0.000790016	0.00962064	0.266002	-1.91049	down
MW0145442	Arg-Lys-Phe	Amino acids and derivatives	Amino acids and derivatives	C21H35N7O4	3	-	19539.8	33595.1	21675.3	39009	55257.3	56115.7	1.04773	0.0258352	0.0566326	0.497467	-1.00733	down
MWS201391	Asn-Ile	Amino acids and derivatives	Amino acids and derivatives	C10H19N3O4	1	438533-59-6	11831.9	11831.9	11831.9	102385	95736.4	84639.6	1.20543	0.00392068	0.0200797	0.125533	-2.99386	down
Lcsp001308	Asn-Ile-Asp	Amino acids and derivatives	Amino acids and derivatives	C14H24N4O7	3	-	6107.79	6107.79	6107.79	59340.7	71632.4	63900.2	1.20588	0.0036955	0.0194724	0.094027	-3.41078	down
MW0145792	Asn-Ile-Leu	Amino acids and derivatives	Amino acids and derivatives	C16H30N4O5	3	-	1976.57	9882.87	1976.57	100163	108523	80396.3	1.14795	0.00466025	0.0220791	0.0478619	-4.38498	down
MW0146136	Asp-Ile-Ala	Amino acids and derivatives	Amino acids and derivatives	C13H23N3O6	3	-	15975.6	18404.3	17076.8	125454	128464	153576	1.20394	0.00536554	0.0238404	0.126276	-2.98535	down
MW0146148	Asp-Ile-Ile	Amino acids and derivatives	Amino acids and derivatives	C16H29N3O6	3	-	62280.5	37714	41165.2	226844	342453	286870	1.18016	0.0152663	0.0413472	0.164874	-2.60056	down
Zbqp003309	Asp-Ile-Leu	Amino acids and derivatives	Amino acids and derivatives	C16H29N3O6	1	-	58938.3	35591.6	50353.8	231861	316913	287472	1.18409	0.00788231	0.0296578	0.173255	-2.52903	down
MW0146160	Asp-Ile-Tyr	Amino acids and derivatives	Amino acids and derivatives	C19H27N3O7	3	-	115089	131378	111867	2.12515e+06	1.58183e+06	1.80222e+06	1.20403	0.00826553	0.0301968	0.0650428	-3.94247	down
MW0105880	Asp-Trp-Arg	Amino acids and derivatives	Amino acids and derivatives	C21H29N7O6	3	-	95097.5	43402.2	74303.6	24080.1	13125.1	15149.1	1.11065	0.064257	0.106256	4.06468	2.02314	up
MW0146289	Asp-Trp-Met	Amino acids and derivatives	Amino acids and derivatives	C20H26N4O6S1	3	-	897207	1.24773e+06	1.04577e+06	461953	475830	582667	1.14797	0.0210431	0.0496609	2.09852	1.06937	up
MW0146321	Asp-Val-Leu	Amino acids and derivatives	Amino acids and derivatives	C15H27N3O6	3	-	55405.5	58603	68392.3	402549	397669	406888	1.20445	1.0105e-06	0.000432941	0.151106	-2.72637	down
Lamn005183	Astraflavonoid C	Flavonoids	Other Flavonoids	C23H28O11	3	-	206764	333736	314592	98895	151728	171957	1.01934	0.0470575	0.0847404	2.02351	1.01686	up
pmp000608	Aurantio-obtusin-6-O-Glucoside	Quinones	Anthraquinone	C23H24O12	3	129025-96-3	793636	810527	913231	2.5358e+06	2.15486e+06	2.71517e+06	1.19359	0.00767418	0.0292953	0.33992	-1.55673	down
Zbbp005255	Aureusidin*	Flavonoids	Aurones	C15H10O6	1	38216-54-5	183921	143909	121883	331624	374412	286287	1.13732	0.00600656	0.0252224	0.453192	-1.14181	down
Lmsp004915	Aureusidin-4-O-glucoside*	Flavonoids	Aurones	C21H20O11	1	-	1.93963e+06	1.84274e+06	2.12923e+06	4.93272e+06	8.9886e+06	7.14546e+06	1.15956	0.0492042	0.0876399	0.280612	-1.83335	down
Zmap010726	Balsamiferine E	Terpenoids	Sesquiterpenoids	C20H32O5	3	-	55382.5	53218.9	69833.3	31616.4	21864.2	25272.1	1.14561	0.0103522	0.0335	2.26576	1.17999	up
Lmfp002670	Balsaminace A	Phenolic acids	Phenolic acids	C21H22O12	3	-	518541	737232	633214	1.47962e+06	1.62541e+06	1.48365e+06	1.17447	0.000500264	0.00783271	0.411663	-1.28047	down
mws1590	Bilobalide	Terpenoids	Sesquiterpenoids	C15H18O8	3	33570-04-6	18139.7	8317.44	19283.5	38533.3	30228.4	47028	1.02966	0.020899	0.0495072	0.395032	-1.33996	down
Qahn011632	Biondinin C	Terpenoids	Monoterpenoids	C19H24O3	3	55511-08-5	27841.3	26507.7	28924.7	2388.42	2388.42	2388.42	1.20693	0.000758253	0.00951579	11.6219	3.53877	up
Zmap007870	Blumeatin	Flavonoids	Flavanones	C16H14O6	3	118024-26-3	154227	156179	176067	22098.2	25210.9	25644.2	1.20453	0.00206726	0.0143227	6.66828	2.73731	up
Wbkn003604	Bruceoside E	Terpenoids	Ditepenoids	C31H42O16	3	167782-23-2	208814	155782	155021	83544.5	16708.9	16708.9	1.03112	0.0103923	0.0335	4.4426	2.1514	up
Jmbn003202	Butyl Beta-D-Fructopyranoside	Others	Saccharides	C10H20O6	3	67884-27-9	11056.6	11056.6	11056.6	55283	90615.1	85577.7	1.19153	0.0267507	0.0577163	0.143297	-2.80292	down
Lmhn002574	Caffeoyl(p-Hydroxybenzoyl)tartaric acid	Phenolic acids	Phenolic acids	C20H16O11	3	-	4329.15	4329.15	4329.15	39349.1	34706.5	29925.6	1.20367	0.00794859	0.02967	0.124902	-3.00113	down
Lmmp005689	Cajanin	Flavonoids	Isoflavones	C16H12O6	3	32884-36-9	9608.46	8166.24	8175.62	20669.7	22342.3	20463.2	1.1963	0.000110162	0.00320227	0.408826	-1.29044	down
Sakn004315	Calceolarioside C	Phenolic acids	Phenolic acids	C28H34O15	3	-	191122	221847	218649	35857	35857	35857	1.20546	0.00310253	0.0175758	5.87163	2.55376	up
Sakn004343	Calceolarioside E	Phenolic acids	Phenolic acids	C28H34O15	3	-	182628	200617	203101	36525.6	36525.6	36525.6	1.20623	0.00164326	0.012854	5.351	2.41981	up
pmn001716	Carthamone*	Flavonoids	Chalcones	C21H20O11	1	86579-00-2	383299	149612	352722	1.83963e+06	2.256e+06	928205	1.09634	0.0675472	0.110385	0.176286	-2.50401	down
mws0054	Catechin	Flavonoids	Flavanols	C15H14O6	1	154-23-4	234166	229410	285988	4.15286e+06	2.76876e+06	4.46102e+06	1.19834	0.0207768	0.0492887	0.0658515	-3.92464	down
Zaqn006922	Chaetomugilin A	Others	Others	C23H27ClO7	3	1041640-66-7	212847	243375	238912	38367.7	51809.6	28570.4	1.18442	0.000160429	0.00425397	5.85388	2.54939	up
Zaqn006709	Chaetomugilin M	Others	Others	C23H27ClO7	3	1187848-04-9	153655	147116	150369	40106.8	19357.6	22653.2	1.17039	0.00139335	0.0119353	5.49382	2.45781	up
Sakn004066	Chiritoside A	Phenolic acids	Phenolic acids	C29H36O16	3	-	162194	214053	182672	17662.9	17662.9	17662.9	1.20437	0.00790153	0.0296578	10.5479	3.39889	up
mws0178	Chlorogenic acid (3-O-Caffeoylquinic acid)*	Phenolic acids	Phenolic acids	C16H18O9	1	327-97-9	258690	334161	282211	3.36865e+06	3.18932e+06	3.64206e+06	1.20434	0.00138446	0.0119353	0.0857901	-3.54305	down
mws0179	Chlorogenic acid methyl ester	Phenolic acids	Phenolic acids	C17H20O9	3	29708-87-0	113020	134958	175555	2.51521e+06	2.84399e+06	2.73926e+06	1.2023	0.00102756	0.0104615	0.0522981	-4.2571	down
Zmhn001036	Choerospondin	Flavonoids	Flavanones	C21H22O10	3	81202-36-0	1.24196e+07	1.15547e+07	8.82216e+06	847843	799265	705171	1.20234	0.0111311	0.0344623	13.9424	3.80141	up
mws0120	Choline Alfoscerate	Lipids	PC	C8H20NO6P	1	28319-77-9	4.20016e+06	5.14931e+06	4.89554e+06	1.09504e+07	9.98774e+06	1.1935e+07	1.18569	0.00235652	0.0153599	0.433333	-1.20645	down
Zbsn005918	Chrysoeriol-7-O-(6''-acetyl)glucoside*	Flavonoids	Flavones	C24H24O12	3	-	3612.55	9764.49	5202.27	27557.8	17139.2	21360	1.08784	0.0169804	0.0437029	0.281262	-1.83002	down
pmb0608	Chrysoeriol-7-O-(6''-malonyl)glucoside	Flavonoids	Flavones	C25H24O14	1	-	109954	77617.8	76917.8	426825	550447	469244	1.19154	0.00504382	0.0231186	0.182846	-2.4513	down
pmb3012	Chrysoeriol-7-O-glucoside	Flavonoids	Flavones	C22H22O11	3	19993-32-9	64201.5	12840.3	12840.3	204273	261815	192291	1.09055	0.00275166	0.0165099	0.13652	-2.87281	down
pmb0592	Chrysoeriol-7-O-rutinoside-5-O-glucoside	Flavonoids	Flavones	C34H42O20	1	-	22669.1	20405.6	24936	134649	98574.9	185716	1.18031	0.0433331	0.0805433	0.16234	-2.62291	down
Zmpn002553	Cichoriin	Lignans and Coumarins	Coumarins	C15H16O9	3	531-58-8	281219	210227	267392	51502.2	58285.8	43910.9	1.19341	0.00941934	0.0322331	4.93717	2.30369	up
Lmjn005592	Cirsilineol (4',5-Dihydroxy-3',6,7-trimethoxyflavone)	Flavonoids	Flavanones	C18H16O7	1	41365-32-6	365519	446785	336962	114654	131167	141427	1.18556	0.0127302	0.0375302	2.96778	1.56938	up
MWS04455	Cis-L-3-hydroxyproline*	Amino acids and derivatives	Amino acids and derivatives	C5H9NO3	3	567-35-1	4.83624e+06	5.32083e+06	4.98003e+06	2.09606e+07	2.19511e+07	2.27742e+07	1.20564	0.000458812	0.00732318	0.230447	-2.11749	down
pme2063	Cis-Zeatin	Alkaloids	Alkaloids	C10H13N5O	3	32771-64-5	627699	746563	853957	61103	61103	61103	1.20414	0.00906473	0.0317547	12.1555	3.60354	up
Hmcn001296	Cistanoside F	Phenolic acids	Phenolic acids	C21H28O13	3	97411-47-7	15048.4	23901.1	16821.6	3009.67	3009.67	3009.67	1.19296	0.0288287	0.0602217	6.17687	2.62688	up
mws0425	Citraconic acid	Organic acids	Organic acids	C5H6O4	3	498-23-7	580988	608444	557279	1.82305e+06	1.80287e+06	1.73196e+06	1.20549	3.30224e-05	0.00237453	0.326008	-1.61702	down
MWSslk232	Complanatuside	Flavonoids	Flavonols	C28H32O16	3	116183-66-5	44626.9	62472.9	69415	167546	145726	165287	1.16312	0.000585876	0.00837548	0.368846	-1.43891	down
mws1715	Cordycepin (3'-Deoxyadenosine)*	Nucleotides and derivatives	Nucleotides and derivatives	C10H13N5O3	1	73-03-0	1.18649e+06	1.09717e+06	1.07188e+06	289018	338796	292638	1.20208	0.000344133	0.00619359	3.64553	1.86613	up
Wcfn003424	Coumaroyl Quinic Acid	Others	Others	C16H18O8	3	-	6294.89	6294.89	31474.4	227798	157359	204046	1.12876	0.00610166	0.0253899	0.0747861	-3.74109	down
mws2108	Cryptochlorogenic acid (4-O-Caffeoylquinic acid)*	Phenolic acids	Phenolic acids	C16H18O9	1	905-99-7	216363	229390	237071	2.44147e+06	2.03696e+06	2.03617e+06	1.20509	0.00471851	0.022227	0.104814	-3.25409	down
Zblp102242	Cyanidin-3-O-galactoside	Flavonoids	Anthocyanidins	C21H21O11+	3	142506-26-1	23359	34579.4	32316.5	189562	156943	103091	1.16447	0.0394023	0.0752351	0.200747	-2.31655	down
MWStz261	Cyclo(D-Leu-L-Pro)*	Amino acids and derivatives	Amino acids and derivatives	C11H18N2O2	3	36238-67-2	34730.9	15203.2	30601.6	91149.8	123719	154079	1.12732	0.0248116	0.0555581	0.218285	-2.19572	down
Lmhp002764	Cyclo(Pro-Leu)*	Amino acids and derivatives	Amino acids and derivatives	C11H18N2O2	3	5654-86-4	24965.9	17371.3	19542.8	100915	117208	116106	1.19583	0.000936113	0.010325	0.185143	-2.43329	down
ML10181668	Cycloleucine*	Amino acids and derivatives	Amino acids and derivatives	C6H11NO2	3	52-52-8	3.87789e+06	3.43799e+06	3.71147e+06	1.34593e+07	1.33905e+07	1.30517e+07	1.20525	7.311e-07	0.000432941	0.276364	-1.85536	down
MWSslk257	Cytidine 5'-monophosphate(Cytidylic acid)	Nucleotides and derivatives	Nucleotides and derivatives	C9H14N3O8P	3	63-37-6	3932.86	3932.86	3932.86	40801.2	43076.4	36578.8	1.20614	0.00275081	0.0165099	0.0979489	-3.35183	down
MWS04555g	D-Allo-Isoleucine*	Amino acids and derivatives	Amino acids and derivatives	C6H13NO2	1	1509-35-9	9.87463e+06	7.67623e+06	7.66773e+06	3.41022e+07	3.41607e+07	3.6075e+07	1.19853	1.2935e-05	0.00178586	0.241701	-2.0487	down
MWS2442	D-Fructose 6-Phosphate*	Others	Saccharides	C6H13O9P	1	643-13-0	804787	1.03176e+06	746795	6.82605e+06	3.92841e+06	2.72582e+06	1.13676	0.0955525	0.143854	0.191639	-2.38354	down
mws1164	D-Fructose*	Others	Saccharides	C6H12O6	1	57-48-7	835909	1.11338e+06	864560	4.81162e+06	3.4384e+06	4.1435e+06	1.18825	0.0119738	0.0362521	0.227042	-2.13897	down
pmf0139	D-Galactose*	Others	Saccharides	C6H12O6	1	59-23-4	512143	522575	443088	1.58781e+06	1.23012e+06	1.34118e+06	1.18879	0.0104816	0.0336737	0.355318	-1.49282	down
mws0866	D-Glucose 6-phosphate*	Others	Saccharides	C6H13O9P	1	56-73-5	4.89224e+06	3.18922e+06	3.51472e+06	6.31456e+06	1.14186e+07	1.34194e+07	1.05775	0.0834531	0.129431	0.372238	-1.4257	down
mws4170	D-Glucose*	Others	Saccharides	C6H12O6	1	50-99-7	1.18834e+06	1.35729e+06	1.25351e+06	3.91748e+06	4.79335e+06	4.50668e+06	1.19937	0.0053109	0.0236616	0.287432	-1.79871	down
mws1090	D-Glucose-1-phosphate*	Others	Saccharides	C6H13O9P	1	59-56-3	1.24226e+06	1.41983e+06	1.17496e+06	1.35808e+07	4.02652e+06	4.84468e+06	1.09129	0.179491	0.239516	0.1709	-2.54877	down
mws1155	D-Mannitol*	Others	Saccharides	C6H14O6	1	69-65-8	381175	502391	367161	149955	127533	177300	1.16496	0.0171354	0.0437064	2.75014	1.4595	up
pmf0138	D-Mannose*	Others	Saccharides	C6H12O6	1	3458-28-4	586922	702197	569348	2.82629e+06	2.65766e+06	2.25789e+06	1.19692	0.00506247	0.0231186	0.240055	-2.05856	down
pme0500	D-Melezitose	Others	Saccharides	C18H32O16	1	597-12-6	150529	249449	143649	31768	30671.8	64529.7	1.11918	0.0445805	0.0819802	4.28154	2.09813	up
mws0214	D-Sorbitol	Others	Saccharides	C6H14O6	1	50-70-4	1.88324e+06	2.21969e+06	2.17822e+06	620100	623598	645963	1.20243	0.0049888	0.0229736	3.32396	1.7329	up
pmb0064	DIMBOA glucoside	Alkaloids	Alkaloids	C15H19NO10	3	18607-79-9	1.59795e+07	1.62832e+07	1.7008e+07	7.99047e+06	6.49638e+06	7.82645e+06	1.18978	0.000248573	0.00486493	2.20813	1.14282	up
pme3186	DL-Glyceraldehyde-3-phosphate	Organic acids	Organic acids	C3H7O6P	3	591-59-3	82407.8	71814	75593.9	260803	273624	277401	1.20424	2.66366e-05	0.00218953	0.283084	-1.8207	down
MWS1926	DL-Leucine*	Amino acids and derivatives	Amino acids and derivatives	C6H13NO2	1	328-39-2	3.80039e+06	4.04462e+06	3.82504e+06	1.49841e+07	1.6413e+07	1.95598e+07	1.19996	0.0102945	0.0334553	0.229018	-2.12647	down
mws0224	DL-Methionine	Amino acids and derivatives	Amino acids and derivatives	C5H11NO2S	3	59-51-8	1.7834e+06	1.37448e+06	1.45326e+06	5.90288e+06	6.41178e+06	7.69192e+06	1.19358	0.00788895	0.0296578	0.230481	-2.11728	down
MWS00275g	DL-O-tyrosine	Amino acids and derivatives	Amino acids and derivatives	C9H11NO3	3	2370-61-8	96725.9	83568	78397.2	341447	326214	292465	1.19894	0.00143526	0.0121627	0.269435	-1.89199	down
MWSmce607	DL-Threonine	Amino acids and derivatives	Amino acids and derivatives	C4H9NO3	3	80-68-2	636422	408300	491061	2.12411e+06	2.30335e+06	2.22447e+06	1.18883	5.54301e-05	0.00246661	0.230878	-2.1148	down
MWSmce056	DL-Tryptophan	Amino acids and derivatives	Amino acids and derivatives	C11H12N2O2	1	54-12-6	1.1589e+07	1.37004e+07	1.21401e+07	3.72127e+07	4.1871e+07	4.26035e+07	1.19979	0.00134759	0.0119353	0.307588	-1.70093	down
Cmyn001328	Daphnin*	Lignans and Coumarins	Coumarins	C15H16O9	1	486-55-5	263798	282143	312569	54417.2	44689.1	32202.9	1.19026	0.000867091	0.00985281	6.53808	2.70887	up
pme1398	Delphinidin-3-O-glucoside (Mirtillin)	Flavonoids	Anthocyanidins	C21H21O12+	3	50986-17-9	90562.7	145511	144488	57056.3	41009.6	75371.8	1.03782	0.042391	0.0791941	2.19423	1.13371	up
Lmsp102909	Deoxysappanol	Others	Others	C19H30O7	2	-	314946	310553	310996	101128	84058.4	120446	1.18726	0.00214918	0.0146294	3.06412	1.61547	up
Zbdp004255	Derriscandenoside A	Flavonoids	Isoflavones	C22H22O10	3	-	195316	205138	200279	280104	476634	447196	1.07851	0.0811605	0.126712	0.498975	-1.00296	down
pmn001573	Desmethylagrimonolide-6-O-glucoside	Lignans and Coumarins	Coumarins	C23H26O10	3	1257408-55-1	20271.2	23897.3	15499.9	3099.97	3099.97	3099.97	1.19596	0.0203384	0.0488835	6.41601	2.68168	up
Lmap001823	Dhurrin	Alkaloids	Alkaloids	C14H17NO7	1	499-20-7	12221.5	12411.1	14569.6	27906.4	56310.3	112620	1.05474	0.169109	0.228068	0.199161	-2.328	down
Lmgp002501	Dhurrin-6'-O-Glucoside	Alkaloids	Alkaloids	C20H27NO12	3	-	17154.8	17154.8	17154.8	212834	202288	130010	1.19648	0.0241183	0.0543903	0.0944071	-3.40496	down
pme2433	Diethanolamine	Alkaloids	Alkaloids	C4H11NO2	3	111-42-2	160970	107843	134407	676492	662639	716577	1.19488	1.62944e-05	0.00178586	0.196146	-2.35	down
Lmhp005872	Diferuloylcadaverine	Alkaloids	Phenolamine	C25H30N2O6	2	-	16015.2	25838.2	38827.3	106522	96056.3	126445	1.1332	0.00236169	0.0153599	0.245213	-2.02789	down
Lmxn000380	Digalactosylglycerol	Others	Saccharides	C15H28O13	3	-	24400.3	9120.58	25096.5	235541	159585	88507.6	1.11645	0.0771443	0.122207	0.121202	-3.04451	down
Lmtn005440	Dihydrodehydrodiconiferyl alcohol	Lignans and Coumarins	Lignans	C20H24O6	3	126253-41-6	44494.7	53135.3	52310.5	115070	118570	105305	1.19122	0.000390811	0.00676309	0.442373	-1.17666	down
Lmmp002013	Dihydroferuloylputrescine	Alkaloids	Phenolamine	C14H22N2O3	3	-	35290.1	50081.4	72351.1	22288.5	21417.3	11095.1	1.04532	0.0737353	0.118611	2.8781	1.52512	up
Cmsp004086	Dihydrokaempferide	Flavonoids	Flavanonols	C16H14O6	3	137225-59-3	33852.3	28948.2	33239.4	147689	152341	126901	1.2011	0.00382311	0.0197906	0.224955	-2.15229	down
Lmlp005236	Dihydrokaempferol-3-O-glucoside*	Flavonoids	Flavanonols	C21H22O11	1	31049-08-8	402186	369825	236234	912905	1.38286e+06	899121	1.13048	0.0345354	0.0685033	0.31558	-1.66392	down
Lmmn004625	Dihydrokaempferol-7-O-glucoside	Flavonoids	Flavanonols	C21H22O11	1	-	99602.6	63590.4	95507.3	219847	324867	254216	1.14884	0.018452	0.0457948	0.323808	-1.62679	down
HJN104	Dihydromyricetin-3-O-glucoside	Flavonoids	Flavanonols	C21H22O13	3	-	13280.5	12396.5	14860.9	41498.3	33196.3	33824.6	1.18782	0.00960841	0.0323031	0.373555	-1.42061	down
Zmzn000078	Dihydroxyacetone phosphate	Others	Ketone compounds	C3H7O6P	3	57-04-5	50742.8	56719.1	70116.7	230338	204918	266541	1.18872	0.00607831	0.0253899	0.253034	-1.98259	down
Wafn003485	Dihydroxyoctanoic acid glucoside	Others	Saccharides	C14H26O9	2	-	21560.5	10076.6	23160.8	1373.1	6865.5	1373.1	1.03399	0.050156	0.0885676	5.70117	2.51126	up
pmp001080	Diosmetin-7-O-Neohesperidoside (Neodiosmin)*	Flavonoids	Flavones	C28H32O15	1	38665-01-9	12950.3	6053.42	11953	62437.2	46328	34245.3	1.1275	0.0373015	0.0719929	0.216464	-2.2078	down
pmp000579	Diosmetin-7-O-galactoside*	Flavonoids	Flavones	C22H22O11	1	-	258767	295247	277935	1.07593e+06	1.16394e+06	1.46606e+06	1.19631	0.014307	0.0398655	0.224492	-2.15527	down
Hmmp004965	Diosmetin-7-O-glucoside*	Flavonoids	Flavones	C22H22O11	1	20126-59-4	280648	349440	258367	1.58039e+06	1.00149e+06	1.36347e+06	1.17941	0.0239354	0.0540607	0.22519	-2.15079	down
MWSHY0190	Diosmetin-7-O-rutinoside (Diosmin)*	Flavonoids	Flavones	C28H32O15	1	520-27-4	169661	128014	114814	354439	632736	414243	1.14093	0.0551759	0.0949241	0.294338	-1.76446	down
Zbnp004262	Diosmetin-8-C-(2''-O-rhamnosyl)glucoside	Flavonoids	Flavones	C28H32O15	2	98891-92-0	216249	146607	171919	546421	1.01144e+06	585442	1.14616	0.066688	0.109198	0.24951	-2.00283	down
WaJp002519	Doryafranin Glucoside	Alkaloids	Isoquinoline alkaloids	C25H31NO8	3	-	13108	13108	13108	158087	272145	196569	1.19926	0.0280418	0.0590366	0.0627374	-3.99453	down
pme2237	Dulcitol*	Others	Saccharides	C6H14O6	1	608-66-2	1.80563e+06	1.90685e+06	1.74965e+06	723801	567551	711256	1.19142	7.47645e-05	0.0027569	2.72751	1.44758	up
pme2246	Ellagic acid	Tannins	Tannin	C14H6O8	3	476-66-4	100838	68628.1	102259	345119	343100	371356	1.18518	6.54898e-05	0.00262598	0.256447	-1.96327	down
MWSHY0174	Epicatechin	Flavonoids	Flavanols	C15H14O6	1	490-46-0	540929	552834	479858	4.59007e+06	5.58908e+06	5.38231e+06	1.20464	0.00406915	0.0205205	0.101123	-3.30582	down
HJN041	Epicatechin glucoside	Flavonoids	Flavanols	C21H24O11	1	-	82132.7	30204	79696	287659	330723	322905	1.1231	0.000425721	0.00714169	0.204011	-2.29328	down
Zmdn002400	Epicatechin-3'-O-β-D-glucopyranoside*	Flavonoids	Flavanols	C21H24O11	1	-	125006	111305	103757	401464	474229	412308	1.19965	0.00309771	0.0175758	0.264028	-1.92124	down
Zmdn002049	Epicatechin-4'-O-β-D-glucopyranoside*	Flavonoids	Flavanols	C21H24O11	1	-	63697.4	64436.9	61988.3	252515	293922	293942	1.20424	0.00395047	0.020107	0.226234	-2.14411	down
MWSHY0098	Epigallocatechin	Flavonoids	Flavanols	C15H14O7	3	970-74-1	4677.58	4677.58	4677.58	59797.1	46763.1	47827.8	1.20458	0.00788273	0.0296578	0.0908928	-3.45969	down
Zbnp004170	Eriodictyol-3'-O-glucoside*	Flavonoids	Flavanones	C21H22O11	1	-	420262	321730	334902	2.19302e+06	935505	2.04234e+06	1.12922	0.0741574	0.119057	0.208262	-2.26353	down
Zbnn005416	Eriodictyol-7-O-(6''-acetyl)glucoside	Flavonoids	Flavanones	C23H24O12	2	-	69640.1	85329.8	54936.3	179497	153978	190281	1.15425	0.0019454	0.0137263	0.400771	-1.31915	down
Zbnn005420	Eriodictyol-7-O-(6''-malonyl)glucoside	Flavonoids	Flavanones	C24H24O14	2	-	96115.1	79001	111820	246188	215760	223629	1.17225	0.000544034	0.00813068	0.418533	-1.25659	down
mws0057	Eriodictyol-7-O-glucoside*	Flavonoids	Flavanones	C21H22O11	1	38965-51-4	84139.7	251711	90723.4	656949	388835	479363	1.05519	0.0231953	0.0528158	0.279694	-1.83808	down
Lmbn001162	Esculetin-7-O-glucoside*	Lignans and Coumarins	Coumarins	C15H16O9	1	-	297818	291362	268313	47619.4	53428.2	47812.5	1.20525	0.000942058	0.010325	5.76039	2.52617	up
mws1015	Esculin (6,7-Dihydroxycoumarin-6-O-glucoside)*	Lignans and Coumarins	Coumarins	C15H16O9	1	531-75-9	257406	215759	224550	68021.5	43715.8	53666.5	1.1858	0.00095434	0.0103865	4.21825	2.07665	up
MWSslk060	Eupatilin (5,7-Dihydroxy-3',4',6-Trimethoxyflavone)*	Flavonoids	Flavones	C18H16O7	1	22368-21-4	280540	317341	253727	95708.7	104112	96707.7	1.1966	0.0087157	0.0310816	2.87192	1.52202	up
pmp000786	Eupatorin; 3',5-Dihydroxy-4',6,7-Trimethoxyflavone*	Flavonoids	Flavones	C18H16O7	1	855-96-9	620265	505725	543796	203737	201644	185333	1.19722	0.00727672	0.0281199	2.82673	1.49913	up
Lajp003377	Fisetinidol-(4α,6)-gallocatechin	Flavonoids	Flavanols	C30H26O12	2	1262536-83-3	115187	128877	164723	590957	426229	659646	1.1739	0.0218597	0.0509749	0.243785	-2.03632	down
Lahp004593	Flavoyadorinin A	Flavonoids	Flavonols	C23H24O12	3	-	714182	765645	824333	2.35605e+06	1.88742e+06	1.81459e+06	1.18596	0.0153345	0.0414636	0.380346	-1.39462	down
Lmsn005345	Fraxamoside	Terpenoids	Monoterpenoids	C25H30O13	3	326594-34-7	47829	45243.6	39505.1	19986.9	11578.9	22879.2	1.09435	0.00458946	0.0220616	2.43508	1.28397	up
Lmlp005572	Galangin 7-glucoside	Flavonoids	Flavonols	C21H20O10	1	-	567170	953283	764315	165914	182444	190027	1.17938	0.0343067	0.0683639	4.24374	2.08534	up
Lajp005193	Gardenin C 5-glucoside	Flavonoids	Flavones	C26H30O14	3	-	140214	129406	127252	60565.7	35594.7	60562.6	1.13017	0.00377332	0.0197829	2.53232	1.34046	up
Cmyp002580	Genkwanol B	Flavonoids	Biflavones	C30H22O11	3	142674-67-7	4976.32	4976.32	4976.32	64799.3	62843.2	33410.7	1.18706	0.0408052	0.0770222	0.0926959	-3.43135	down
Lmyn005812	Gingerglycolipid A	Lipids	Glycerol ester	C33H56O14	1	145937-22-0	83825.3	106603	100748	22498.6	19004.6	23728.6	1.19682	0.00631124	0.0257437	4.46371	2.15824	up
Lmyn006011	Gingerglycolipid B	Lipids	Glycerol ester	C33H58O14	3	88168-90-5	118746	113379	109928	44874.5	39589.8	46384.8	1.19984	4.03039e-05	0.00237453	2.61411	1.38632	up
MW0149669	Gln-Gln-Ile	Amino acids and derivatives	Amino acids and derivatives	C16H29N5O6	3	-	14875.9	12109.7	10888.7	215851	174857	178543	1.20301	0.00512863	0.0232914	0.0665336	-3.90977	down
MW0149671	Gln-Gln-Phe	Amino acids and derivatives	Amino acids and derivatives	C19H27N5O6	3	-	5546.8	5546.8	5546.8	84622.6	41359.4	46539.9	1.18513	0.0625164	0.104025	0.0964539	-3.37402	down
MW0149714	Gln-Ile-Gln	Amino acids and derivatives	Amino acids and derivatives	C16H29N5O6	3	-	298214	447320	414995	859171	1.0187e+06	1.21785e+06	1.148	0.0137087	0.0388621	0.374882	-1.41549	down
MW0149719	Gln-Ile-Ile	Amino acids and derivatives	Amino acids and derivatives	C17H32N4O5	3	-	4126.02	20630.1	4126.02	246344	216214	225723	1.15338	0.000116107	0.00329103	0.0419627	-4.57475	down
MW0149737	Gln-Leu-Gln	Amino acids and derivatives	Amino acids and derivatives	C16H29N5O6	3	-	10829.5	13102.9	13014.5	299625	263588	291707	1.20584	0.00153721	0.0124714	0.0432168	-4.53226	down
MW0149792	Gln-Pro-Leu	Amino acids and derivatives	Amino acids and derivatives	C16H28N4O5	3	-	9250.32	16281.8	17343	204083	164091	172212	1.19118	0.00402265	0.0203484	0.0793417	-3.65578	down
MW0149860	Gln-Val-Ile	Amino acids and derivatives	Amino acids and derivatives	C16H30N4O5	3	-	1845.94	9229.72	1845.94	148544	139479	123089	1.16059	0.0013939	0.0119353	0.0314308	-4.99168	down
MW0150030	Glu-Ile-Ala	Amino acids and derivatives	Amino acids and derivatives	C14H25N3O6	3	-	5355.77	5355.77	5355.77	152272	140559	168149	1.2066	0.00289354	0.0169288	0.0348548	-4.8425	down
MWS201465	Glu-Phe	Amino acids and derivatives	Amino acids and derivatives	C14H18N2O5	1	20556-22-3	24439	15271.8	26216.3	330225	258991	296210	1.19546	0.00469156	0.0221636	0.0744581	-3.74743	down
Zmmp003258	Glu-Pro-Leu	Amino acids and derivatives	Amino acids and derivatives	C16H27N3O6	3	-	2721.44	2721.44	2721.44	104293	74269.8	52531.5	1.1986	0.0384426	0.0736592	0.035329	-4.823	down
MW0150206	Glu-Val-Gln	Amino acids and derivatives	Amino acids and derivatives	C15H26N4O7	3	-	12007.2	18200.9	15775.5	95377.5	109633	90772.9	1.19488	0.00234826	0.0153599	0.155464	-2.68535	down
MW0150211	Glu-Val-Ile	Amino acids and derivatives	Amino acids and derivatives	C16H29N3O6	3	-	13590	8363.31	21947.4	76260	43878.4	44182.6	1.08392	0.0511307	0.0897106	0.267164	-1.9042	down
Lmmp000647	Glucan	Others	Saccharides	C18H32O16	1	9041-22-9	137050	179283	129906	57384	34660.2	42716.8	1.15849	0.0112586	0.0347917	3.31133	1.72741	up
Wasn003942	Glucosyl 6,9-dihydroxydec-4-enoic acid	Terpenoids	Monoterpenoids	C16H28O9	2	-	43227.3	34957.6	41121.6	10779.5	18504.2	20040	1.1015	0.00377849	0.0197829	2.41885	1.27432	up
Wasn002508	Glucosyl 7-methyl-3-methyleneoctane-1,2,6,7-tetraol	Terpenoids	Monoterpenoids	C16H30O9	3	-	13285.3	15105.8	17490.3	40946	48785.3	48471.9	1.18857	0.00207348	0.0143227	0.331985	-1.59081	down
Lamn005190	Glucosyl isomucronulatol-7-O-glucoside	Flavonoids	Other Flavonoids	C29H38O15	3	-	18722.5	12211.2	8144.84	77970.8	54065.7	88364.2	1.15016	0.0198356	0.0480261	0.177306	-2.49568	down
mws5041	Gly-Ile*	Amino acids and derivatives	Amino acids and derivatives	C8H16N2O3	1	19461-38-2	57980.7	49448.9	34409.4	155827	191173	135217	1.15704	0.0106674	0.0339868	0.294139	-1.76543	down
MW0107078	Gly-Leu-Tyr	Amino acids and derivatives	Amino acids and derivatives	C17H25N3O5	3	4306-24-5	25545.7	23002.9	16354.8	461078	492586	402019	1.20164	0.00349336	0.0190169	0.047875	-4.38458	down
MWS4296	Gly-Phe*	Amino acids and derivatives	Amino acids and derivatives	C11H14N2O3	3	3321-03-7	81110.3	72843.7	82071.7	673250	534120	653638	1.20336	0.00619565	0.0255921	0.126827	-2.97907	down
Lcsp001899	Gly-Phe-Glu	Amino acids and derivatives	Amino acids and derivatives	C16H21N3O6	3	-	7056.85	7056.85	7056.85	74596	76628.9	85841.6	1.20641	0.00230338	0.0152692	0.0893021	-3.48516	down
MWS20645	Gly-Tyr*	Amino acids and derivatives	Amino acids and derivatives	C11H14N2O4	1	658-79-7	28046.2	49630.4	28362.9	192875	223035	237092	1.18047	0.00099472	0.0104615	0.162388	-2.62249	down
Lcsp000959	Gly-Val-Ala	Amino acids and derivatives	Amino acids and derivatives	C10H19N3O4	3	-	4983.62	24918.1	4983.62	230572	257517	260931	1.15022	8.174e-05	0.00287923	0.0465746	-4.42431	down
Lcsp002477	Gly-Val-Leu	Amino acids and derivatives	Amino acids and derivatives	C13H25N3O4	1	-	2997.48	2997.48	14987.4	82523.9	104754	93262.4	1.13081	0.000845257	0.00985281	0.0747928	-3.74096	down
Lcsp001834	Gly-Val-Val	Amino acids and derivatives	Amino acids and derivatives	C12H23N3O4	2	79672-11-0	19426	13127.2	36150.1	129470	136399	119616	1.1468	0.000420485	0.00712657	0.178226	-2.48822	down
Lmfp009701	Glycerol 9,11,13-octadecatrienoyl ester*	Lipids	Glycerol ester	C21H36O4	1	-	20881.9	24547.2	18740.5	52923.9	114897	61939.8	1.11792	0.102778	0.152774	0.279288	-1.84017	down
MWS4309	Glycyl-tryptophan	Amino acids and derivatives	Amino acids and derivatives	C13H15N3O3	3	2390-74-1	16694.1	17738.9	12303.2	69870.1	45088.2	63617.3	1.16794	0.0230462	0.0526223	0.261717	-1.93392	down
mws0855	Gossypetin(3,3',4',5,7,8-Hexahydroxyflavone)	Flavonoids	Flavonols	C15H10O8	3	489-35-0	37447	32910.1	25767.9	13056	16264.9	11715.9	1.14135	0.0209792	0.0496256	2.34241	1.22799	up
pme1109	Guanine	Nucleotides and derivatives	Nucleotides and derivatives	C5H5N5O	1	73-40-5	6.17123e+06	3.79857e+06	3.79463e+06	930023	923050	925797	1.18227	0.043685	0.0808762	4.95325	2.30837	up
Zbqp001884	H-Gly-ala-phe-OH	Amino acids and derivatives	Amino acids and derivatives	C14H19N3O4	2	17922-87-1	7709.88	7709.88	7709.88	76148.5	78009.8	95648.7	1.20494	0.00669373	0.026393	0.0925901	-3.433	down
MWSmce277	Helicide	Phenolic acids	Phenolic acids	C13H16O7	2	80154-34-3	4994.05	4994.05	4994.05	48566.6	47657.2	43689.4	1.20666	0.00129037	0.0117202	0.107082	-3.22321	down
Lmxp000429	Hercynine	Alkaloids	Alkaloids	C9H15N3O2	3	534-30-5	546191	647739	645550	1.17601e+06	1.38961e+06	1.25246e+06	1.18285	0.00242068	0.0154248	0.481781	-1.05355	down
MWSHY0019	Hesperetin-7-O-neohesperidoside(Neohesperidin)	Flavonoids	Flavanones	C28H34O15	3	13241-33-3	79971.9	52372.3	63566.4	145162	173196	141983	1.15049	0.00268828	0.0163827	0.425577	-1.23251	down
mws0036	Hesperetin-7-O-rutinoside (Hesperidin)	Flavonoids	Flavanones	C28H34O15	1	520-26-3	43913.2	59597.8	32995.7	112807	87272	88322.6	1.08253	0.0113605	0.034975	0.473321	-1.07911	down
MW0150879	His-Asp-Tyr	Amino acids and derivatives	Amino acids and derivatives	C19H23N5O7	3	-	1.085e+06	1.35179e+06	1.06786e+06	2.13466e+06	2.26963e+06	3.34716e+06	1.11663	0.0592055	0.100344	0.452127	-1.1452	down
MW0107254	His-Glu-Arg	Amino acids and derivatives	Amino acids and derivatives	C17H28N8O6	3	-	117209	112023	126396	26566.6	39676	43047.1	1.16963	0.000279171	0.00527536	3.254	1.70221	up
MW0150989	His-Leu-Glu	Amino acids and derivatives	Amino acids and derivatives	C17H27N5O6	3	-	56492.5	46525	63137.5	15513.9	11062.2	14406.4	1.18512	0.00907547	0.0317547	4.05429	2.01945	up
MW0151148	His-Val-Ile	Amino acids and derivatives	Amino acids and derivatives	C17H29N5O4	3	-	95030.3	119560	76653.9	32706.6	34744.1	26218.1	1.16412	0.0295282	0.0611389	3.1093	1.63659	up
Hmgp002189	Hispidulin-7-O-glucoside(Homoplantaginin)*	Flavonoids	Flavones	C22H22O11	1	17680-84-1	208883	229306	202386	733001	746388	698127	1.2043	4.98651e-05	0.00246661	0.294177	-1.76524	down
Lmnp002845	Hispidulin-8-C-glucoside	Flavonoids	Flavones	C22H22O11	3	-	18639.7	22319.4	58710.3	3279.31	3279.31	3279.31	1.14764	0.144003	0.199782	10.1311	3.34072	up
mws1033	Homoeriodictyol	Flavonoids	Flavanones	C16H14O6	3	446-71-9	127359	184996	128218	16192.6	16192.6	16192.6	1.19957	0.0206446	0.0490458	9.06943	3.18101	up
Zmhn001905	HydroxyAloe-emodin-8-O-glucoside	Quinones	Anthraquinone	C21H20O11	2	-	277358	566110	368716	1.46534e+06	1.73775e+06	1.91625e+06	1.15624	0.00214836	0.0146294	0.236785	-2.07835	down
MWS201398	Hyp-Ser	Amino acids and derivatives	Amino acids and derivatives	C8H14N2O5	3	-	58474.6	74118.4	52711.6	542636	536007	455320	1.20009	0.00265418	0.0163426	0.120801	-3.04929	down
MWS201397	Hyp-Val	Amino acids and derivatives	Amino acids and derivatives	C10H18N2O4	3	-	19942.3	21912.2	28695	41100.7	57380.3	63858.4	1.11501	0.0323411	0.0652378	0.43458	-1.20231	down
Cmyp003257	Icariside B1	Terpenoids	Terpene	C19H30O8	2	109062-00-2	34015.8	53761.8	48149.9	14106.1	21315.1	16464.9	1.12793	0.0298048	0.0614151	2.61973	1.38942	up
MWS201424	Ile-Asn	Amino acids and derivatives	Amino acids and derivatives	C10H19N3O4	3	59652-59-4	7309.73	8271.56	19664.3	75277.1	112182	85914.9	1.15248	0.0111199	0.0344623	0.128928	-2.95536	down
MW0151359	Ile-Asp-Ala	Amino acids and derivatives	Amino acids and derivatives	C13H23N3O6	3	-	26294.6	26294.6	26294.6	246104	219199	322952	1.20114	0.0168477	0.0436183	0.100074	-3.32086	down
MW0151401	Ile-Gln-Phe	Amino acids and derivatives	Amino acids and derivatives	C20H30N4O5	3	-	12897.3	45466.4	17859.6	861545	970468	784548	1.18191	0.00311832	0.0175758	0.0291311	-5.1013	down
Lcsp002690	Ile-Gly-Val	Amino acids and derivatives	Amino acids and derivatives	C13H25N3O4	2	-	15602	15602	15602	231067	184046	194118	1.20544	0.00576286	0.0248665	0.0768279	-3.70223	down
MW0168290	Ile-Leu	Amino acids and derivatives	Amino acids and derivatives	C12H24N2O3	3	-	43356.9	99902.4	84921.3	1.45641e+06	2.02945e+06	1.61624e+06	1.18938	0.0102978	0.0334553	0.0447229	-4.48284	down
Zbqp003125	Ile-Phe	Amino acids and derivatives	Amino acids and derivatives	C15H22N2O3	1	-	124400	69159.7	42175.1	1.52838e+06	930789	1.26954e+06	1.17322	0.0197265	0.0479411	0.0632215	-3.98344	down
MW0151535	Ile-Phe-Asn	Amino acids and derivatives	Amino acids and derivatives	C19H28N4O5	3	-	7158.71	7158.71	7158.71	96830.9	125739	77466.8	1.20033	0.0220637	0.0511259	0.0715783	-3.80433	down
Zmqp003920	Ile-Trp	Amino acids and derivatives	Amino acids and derivatives	C17H23N3O3	1	13589-06-5	14383.9	14383.9	14383.9	186665	135827	133856	1.20204	0.0153849	0.0415316	0.0945585	-3.40265	down
MW0107470	Ile-Tyr-Lys	Amino acids and derivatives	Amino acids and derivatives	C21H34N4O5	3	-	59193.6	55720	58972.3	504061	466020	400115	1.20435	0.00569527	0.0247046	0.126906	-2.97817	down
MW0151639	Ile-Val-Asn	Amino acids and derivatives	Amino acids and derivatives	C15H28N4O5	3	-	20143.2	20143.2	20143.2	172548	211796	246359	1.20249	0.0123486	0.0369111	0.0958132	-3.38363	down
Lcsp001414	Ile-Val-Gly	Amino acids and derivatives	Amino acids and derivatives	C13H25N3O4	1	-	19727.7	33137	11944.6	221157	279200	282893	1.17461	0.00389801	0.020026	0.0827441	-3.5952	down
pme1651	Indole-3-acetic acid (IAA)	Alkaloids	Plumerane	C10H9NO2	3	87-51-4	140855	167441	204857	607268	505892	582061	1.1832	0.00101176	0.0104615	0.302705	-1.72401	down
mws0103	Indole-3-carboxaldehyde	Alkaloids	Plumerane	C9H7NO	3	487-89-8	45590.6	61802.4	31641.8	6328.37	6328.37	6328.37	1.18409	0.0443	0.081647	7.32337	2.87251	up
pme1119	Inosine	Nucleotides and derivatives	Nucleotides and derivatives	C10H12N4O5	3	58-63-9	24552.4	23254.1	13917	63060.8	72063.9	91404.8	1.14994	0.0128774	0.0375744	0.272474	-1.87581	down
Lhyp111002	Integerrimine	Alkaloids	Pyrrole alkaloids	C18H25NO5	3	480-79-5	1108.71	1108.71	5543.57	91901.3	106625	67505.4	1.15958	0.0158514	0.0422072	0.0291732	-5.09921	down
Lskp211422	Intergristerone A-22-O-galactoside (Sileneoside C)	Steroids	Steroidal saponins	C33H54O13	3	83207-65-2	15276.5	25816.6	27011.3	11632.4	8683.13	8986.52	1.0803	0.0662184	0.108863	2.32421	1.21674	up
Hmgp003130	Iristectorigenin A	Flavonoids	Isoflavones	C17H14O7	3	-	2.52728e+06	2.49041e+06	2.18435e+06	1.00477e+06	1.36856e+06	1.13447e+06	1.16275	0.00126846	0.0115853	2.05314	1.03783	up
Cmyp005222	Iristectorin A	Flavonoids	Isoflavones	C23H24O12	3	37744-61-9	812596	941450	837352	2.89109e+06	2.0983e+06	4.92922e+06	1.12272	0.101054	0.150756	0.261266	-1.93641	down
HJN090	Isocoreopsin	Flavonoids	Flavanones	C21H22O10	3	-	677470	552327	598599	108110	66454.5	85609.6	1.19288	0.00237445	0.0153599	7.0276	2.81303	up
pme1611	Isohemiphloin	Flavonoids	Flavanones	C21H22O10	1	3682-02-8	841329	753760	584503	277721	159149	239171	1.14474	0.0108699	0.0342402	3.22405	1.68888	up
MWSslk181	Isoliquiritin	Flavonoids	Chalcones	C21H22O9	3	5041-81-6	2.08077e+06	1.70997e+06	719598	200587	64228.3	155407	1.12136	0.0771019	0.122207	10.7332	3.42401	up
mws0062	Isoluteolin (Orobol)(5,7,3',4'-tetrahydroxyisoflavone)	Flavonoids	Isoflavones	C15H10O6	3	480-23-9	25027	20333.6	31362.7	96418	128207	87561.3	1.17342	0.0185794	0.0457948	0.245762	-2.02467	down
Lamp006141	Isomucronulatol-7-O-glucoside	Flavonoids	Other Flavonoids	C23H28O10	3	94367-43-8	43491.9	24441.9	40699.1	3539.89	3539.89	3539.89	1.19226	0.031497	0.0639106	10.2294	3.35465	up
Zbpp001992	Isorhamnetin-3-O-Glucoside*	Flavonoids	Flavonols	C22H22O12	1	5041-82-7	158904	121983	96767.6	226681	302395	292047	1.10924	0.00917171	0.0318108	0.459923	-1.12053	down
WaYn004793	Isosakuranetin 7-Alpha-L-Arabinofuranosyl-(1→6)-Glucoside	Flavonoids	Flavanones	C27H32O14	3	-	86533.6	49449.2	107866	6936.98	34770.3	6936.98	1.0238	0.0422348	0.0789921	5.0129	2.32565	up
Lmlp006175	Isosalipurposide (Phlorizin Chalcone)	Flavonoids	Chalcones	C21H22O10	2	4547-85-7	259638	292418	333657	95240.4	39383.8	54807	1.14522	0.00132556	0.0118436	4.67564	2.22516	up
mws1292	Isoschaftoside	Flavonoids	Flavones	C26H28O14	1	52012-29-0	255842	241368	244769	78652.1	25422.7	81966.1	1.07574	0.0070516	0.0274712	3.98826	1.99576	up
Hmbp002730	Isoscutellarein*	Flavonoids	Flavones	C15H10O6	1	41440-05-5	85909.1	115179	140846	263374	276258	295536	1.14851	0.00218157	0.0146988	0.40942	-1.28835	down
Zmhp003322	Isovitexin-2''-O-(6'''-p-coumaroyl)glucoside	Flavonoids	Flavones	C36H36O17	3	-	14256.7	29552.9	15036.4	2851.34	2851.34	2851.34	1.17086	0.0778859	0.123006	6.87935	2.78227	up
Zbjn005825	Kaempferide-3-O-(6'-O-acetyl)glucoside*	Flavonoids	Flavonols	C24H24O12	3	-	4335.49	867.099	867.099	37554	26819.2	33743.6	1.13823	0.00525288	0.0236501	0.0618619	-4.0148	down
Lmmn003398	Kaempferol-3-O-(6''-O-acetyl)glucoside	Flavonoids	Flavonols	C23H22O12	1	-	6174.73	9829.09	8486.4	27201.1	19653.6	30219.4	1.14682	0.0215234	0.0504051	0.317749	-1.65404	down
Lmdp004892	Kaempferol-3-O-(6''-malonyl)galactoside*	Flavonoids	Flavonols	C24H22O14	1	-	143965	120292	136694	733544	759968	782753	1.20463	4.52762e-05	0.00237453	0.176144	-2.50517	down
Lmmp003817	Kaempferol-3-O-(6''-malonyl)glucoside*	Flavonoids	Flavonols	C24H22O14	1	81149-02-2	125744	116648	129878	602436	706207	643336	1.20441	0.00286895	0.01689	0.190714	-2.39052	down
pmn001637	Kaempferol-3-O-arabinoside (Juglanin)	Flavonoids	Flavonols	C20H18O10	3	5041-67-8	16049.8	10779.3	15740.1	22355.9	42576.1	50021.8	1.04284	0.0944199	0.142409	0.370316	-1.43317	down
mws0913	Kaempferol-3-O-galactoside (Trifolin)*	Flavonoids	Flavonols	C21H20O11	1	23627-87-4	447411	234368	360723	1.45455e+06	1.38415e+06	1.14115e+06	1.1569	0.00189115	0.0135773	0.261945	-1.93267	down
Xmyp005599	Kaempferol-3-O-galactoside-4'-O-glucoside	Flavonoids	Flavonols	C27H30O16	3	-	14453.2	14453.2	14453.2	124850	154639	98535.4	1.19841	0.0204589	0.0489585	0.114701	-3.12405	down
MWSslk254	Kaempferol-3-O-glucorhamnoside*	Flavonoids	Flavonols	C27H30O15	1	40437-72-7	45328.9	46915.4	31132.2	109493	177106	114007	1.14088	0.0453902	0.0830975	0.307975	-1.69912	down
MWSHY0136	Kaempferol-3-O-glucoside (Astragalin)*	Flavonoids	Flavonols	C21H20O11	1	480-10-4	1.99034e+06	1.73098e+06	1.69963e+06	5.16021e+06	9.33374e+06	8.39167e+06	1.16607	0.0433789	0.0805433	0.236872	-2.07782	down
Lmwp003442	Kaempferol-3-O-mannoside（Amoenin）	Flavonoids	Flavonols	C21H20O11	1	-	160427	369668	481765	1.18558e+06	1.07542e+06	1.20158e+06	1.07861	0.00601404	0.0252224	0.292228	-1.77483	down
MWSHY0061	Kaempferol-3-O-neohesperidoside*	Flavonoids	Flavonols	C27H30O15	1	32602-81-6	27800.6	21453.7	19724.7	123688	206070	113569	1.17603	0.0500254	0.0885582	0.155594	-2.68414	down
pme1605	Kaempferol-3-O-robinobioside(Biorobin)*	Flavonoids	Flavonols	C27H30O15	3	17297-56-2	40844.5	37641.2	40971.2	199240	216984	210339	1.20595	0.000597366	0.00846612	0.190654	-2.39097	down
Lmsn002815	Kaempferol-3-O-rutinoside(Nicotiflorin)*	Flavonoids	Flavonols	C27H30O15	3	17650-84-9	16659.6	12144.4	34329.2	61738.4	46346.6	46500.6	1.00999	0.0258361	0.0566326	0.408402	-1.29194	down
HJAP148	Kaempferol-3-O-sambubioside	Flavonoids	Flavonols	C26H28O15	3	27661-51-4	157334	144336	121551	5177.18	25885.9	5177.18	1.12381	0.00101833	0.0104615	11.6782	3.54574	up
Lmqp003887	Kaempferol-3-O-xylosyl(1→2)glucoside	Flavonoids	Flavonols	C26H28O15	3	-	5125.86	5125.86	5125.86	54839.8	52863.5	39511.2	1.20207	0.0117885	0.0359419	0.104457	-3.25902	down
Xmyp005654	Kaempferol-4'-O-glucoside*	Flavonoids	Flavonols	C21H20O11	1	52222-74-9	1.36413e+06	1.70613e+06	1.78969e+06	6.07939e+06	9.44416e+06	1.07025e+07	1.1766	0.0345547	0.0685033	0.18531	-2.43199	down
mws0089	Kaempferol-7-O-glucoside*	Flavonoids	Flavonols	C21H20O11	1	16290-07-6	170582	159651	114737	411427	1.03733e+06	478887	1.10215	0.129284	0.183546	0.230836	-2.11506	down
Lmmn001294	Koaburaside	Others	Others	C14H20O9	1	41653-73-0	16192	3238.41	3238.41	35256.8	34512.8	23504.7	1.01399	0.0154457	0.0416274	0.243034	-2.04077	down
Ladp005021	Kumatakenin malonyl glucoside	Flavonoids	Flavonols	C26H26O14	1	-	23297.9	30385.8	23806.2	1896.35	1896.35	1896.35	1.2046	0.0089739	0.0317353	13.6209	3.76775	up
mws4176	L-Alanyl-L-Phenylalanine	Amino acids and derivatives	Amino acids and derivatives	C12H16N2O3	1	3061-90-3	21469.1	21469.1	21469.1	328367	333016	335368	1.20716	4.38052e-05	0.00237453	0.0646172	-3.95194	down
pme2679	L-Allo-isoleucine	Amino acids and derivatives	Amino acids and derivatives	C6H13NO2	3	1509-34-8	4.49859e+07	4.96498e+07	5.30322e+07	1.11191e+08	1.20491e+08	1.18373e+08	1.19792	6.48884e-05	0.00262598	0.421842	-1.24522	down
MWSmce461	L-Azetidine-2-carboxylic acid	Alkaloids	Alkaloids	C4H7NO2	3	2133-34-8	404633	349642	295742	784862	868469	976828	1.1741	0.00306234	0.0175418	0.399222	-1.32474	down
pme2773	L-Cystathionine	Amino acids and derivatives	Amino acids and derivatives	C7H14N2O4S	3	56-88-2	5894.38	5894.38	5894.38	58616.4	68773	47734	1.20203	0.013135	0.0380845	0.100975	-3.30792	down
MWSmce576	L-Glucose*	Others	Saccharides	C6H12O6	1	921-60-8	1.21637e+06	1.37192e+06	1.42937e+06	4.6247e+06	4.07583e+06	5.42128e+06	1.19329	0.0115442	0.0354078	0.284501	-1.8135	down
pme0014	L-Glutamic acid	Amino acids and derivatives	Amino acids and derivatives	C5H9NO4	1	56-86-0	2.79029e+07	4.06609e+07	27303121	9.59207e+07	9.37479e+07	9.49634e+07	1.17541	0.0041113	0.020544	0.33681	-1.56999	down
pme0193	L-Glutamine	Amino acids and derivatives	Amino acids and derivatives	C5H10N2O3	1	56-85-9	1.64734e+07	1.64e+07	1.75838e+07	7.35203e+07	7.82266e+07	7.525e+07	1.20627	0.000231217	0.0048227	0.222281	-2.16954	down
Lcsp001322	L-Glutaminyl-L-isoleucine	Amino acids and derivatives	Amino acids and derivatives	C11H21N3O4	1	86416-45-7	6612.47	6612.47	6612.47	64054.3	74289.7	54414.3	1.20339	0.00976631	0.0327002	0.102913	-3.2805	down
Lcsp002225	L-Glutaminyl-L-tryptophan	Amino acids and derivatives	Amino acids and derivatives	C16H20N4O4	1	66851-83-0	11682.4	11682.4	11682.4	113665	84017.2	109493	1.20253	0.0102739	0.0334553	0.114096	-3.13169	down
mws5042	L-Glycyl-L-phenylalanine*	Amino acids and derivatives	Amino acids and derivatives	C11H14N2O3	3	721-66-4	70736.3	86465	89678	779697	748883	846181	1.204	0.00112225	0.0107893	0.10396	-3.2659	down
mws0254	L-Histidine	Amino acids and derivatives	Amino acids and derivatives	C6H9N3O2	1	71-00-1	1.32049e+07	6.79085e+06	1.46046e+07	4.73172e+07	4.76967e+07	4.77195e+07	1.14737	0.00433104	0.0213181	0.242412	-2.04447	down
pme2890	L-Homocystine	Amino acids and derivatives	Amino acids and derivatives	C8H16N2O4S2	3	626-72-2	5079.55	5079.55	5079.55	60606.8	54525.9	44185.9	1.20338	0.00981403	0.0327932	0.0956489	-3.38611	down
Lmbp000123	L-Homomethionine	Amino acids and derivatives	Amino acids and derivatives	C6H13NO2S	3	25148-30-5	47950.5	47950.5	47950.5	505590	483322	568819	1.20617	0.00293926	0.0170747	0.0923467	-3.4368	down
mws0671	L-Homoserine*	Amino acids and derivatives	Amino acids and derivatives	C4H9NO3	3	672-15-1	1.51953e+06	1.04599e+06	1.3234e+06	5.06988e+06	5.11432e+06	6.55322e+06	1.18639	0.00863186	0.0309167	0.232349	-2.10563	down
mws0258	L-Isoleucine*	Amino acids and derivatives	Amino acids and derivatives	C6H13NO2	1	73-32-5	7.39286e+06	6.59549e+06	6.94427e+06	3.0742e+07	3.56947e+07	3.24374e+07	1.20419	0.00255556	0.0159747	0.21171	-2.23984	down
MWS00327g	L-Isoserine	Amino acids and derivatives	Amino acids and derivatives	C3H7NO3	3	632-13-3	1.46043e+06	1.35328e+06	1.20398e+06	7.0465e+06	8.61173e+06	9.10333e+06	1.20053	0.00728654	0.0281199	0.162255	-2.62367	down
mws0227	L-Leucine*	Amino acids and derivatives	Amino acids and derivatives	C6H13NO2	1	61-90-5	8.03714e+06	7.10385e+06	7.29433e+06	3.13185e+07	3.85416e+07	3.33611e+07	1.20184	0.00563465	0.0246614	0.217352	-2.2019	down
Lmhp002031	L-Leucyl-L-Leucine	Amino acids and derivatives	Amino acids and derivatives	C12H24N2O3	1	3303-31-9	67185.4	135683	60270.3	1.83389e+06	1.85621e+06	1.53899e+06	1.18989	0.00252794	0.0159747	0.0503219	-4.31267	down
mws5035	L-Leucyl-L-phenylalanine	Amino acids and derivatives	Amino acids and derivatives	C15H22N2O3	1	56217-82-4	46931.9	79995	30560	683204	642882	680944	1.18081	6.6985e-06	0.00153994	0.0784676	-3.67176	down
pme0026	L-Lysine	Amino acids and derivatives	Amino acids and derivatives	C6H14N2O2	3	56-87-1	1.78474e+07	1.49488e+07	1.68944e+07	7.48685e+07	7.89174e+07	6.85444e+07	1.20244	0.00146522	0.0122039	0.223499	-2.16166	down
pme1210	L-Methionine	Amino acids and derivatives	Amino acids and derivatives	C5H11NO2S	1	63-68-3	1.85979e+06	631485	832358	4.35722e+06	4.9776e+06	6.6136e+06	1.11438	0.0106243	0.0339152	0.208399	-2.26258	down
mws1587	L-Norleucine*	Amino acids and derivatives	Amino acids and derivatives	C6H13NO2	1	327-57-1	7.51967e+06	7.06463e+06	7.42708e+06	3.21433e+07	3.3921e+07	3.66723e+07	1.20532	0.00217514	0.0146988	0.214251	-2.22263	down
pme0021	L-Phenylalanine	Amino acids and derivatives	Amino acids and derivatives	C9H11NO2	1	63-91-2	2.19059e+06	2.14355e+06	1.90054e+06	9.6901e+06	1.06623e+07	1.45452e+07	1.19341	0.0229196	0.052552	0.178656	-2.48474	down
MWS0811	L-Pipecolic Acid	Alkaloids	Piperidine alkaloids	C6H11NO2	3	3105-95-1	3.23664e+06	3.42277e+06	3.44158e+06	1.2656e+07	1.26655e+07	1.31362e+07	1.20644	3.79987e-05	0.00237453	0.262652	-1.92877	down
MWSmce340	L-Praziquanamine	Alkaloids	Isoquinoline alkaloids	C12H14N2O	3	99746-73-3	15317.2	14020.9	12246.4	25620.7	39600.6	40042.1	1.13863	0.0422165	0.0789921	0.395052	-1.33988	down
Lmhp001461	L-Prolyl-L-Leucine	Amino acids and derivatives	Amino acids and derivatives	C11H20N2O3	1	52899-07-7	316946	303267	261151	2.78223e+06	2.79337e+06	2.6822e+06	1.20548	1.40483e-05	0.00178586	0.106731	-3.22795	down
pme0010	L-Serine	Amino acids and derivatives	Amino acids and derivatives	C3H7NO3	3	56-45-1	119706	115597	134794	707817	864172	782697	1.2033	0.00410876	0.020544	0.157175	-2.66956	down
Lmrj001698	L-Seryl-L-Isoleucine	Amino acids and derivatives	Amino acids and derivatives	C9H18N2O4	1	91086-51-0	13010	13010	13010	162172	163808	125531	1.20411	0.00815798	0.0300038	0.0864429	-3.53211	down
mws1401	L-Theanine	Amino acids and derivatives	Amino acids and derivatives	C7H14N2O3	3	3081-61-6	62332.7	62332.7	62332.7	427593	407990	403535	1.20696	0.000443666	0.00722166	0.150912	-2.72822	down
mws0230	L-Threonine*	Amino acids and derivatives	Amino acids and derivatives	C4H9NO3	3	72-19-5	1.27959e+06	1.12344e+06	1.35528e+06	4.92474e+06	4.8656e+06	6.04446e+06	1.19786	0.007466	0.028611	0.237345	-2.07494	down
mws0282	L-Tryptophan	Amino acids and derivatives	Amino acids and derivatives	C11H12N2O2	1	73-22-3	1.35412e+06	1.26456e+06	1.49722e+06	4.14565e+06	4.71376e+06	3.8428e+06	1.19594	0.00521903	0.0236366	0.32403	-1.6258	down
mws0250	L-Tyrosine*	Amino acids and derivatives	Amino acids and derivatives	C9H11NO3	1	60-18-4	1.25597e+07	1.03702e+07	1.04426e+07	2.20216e+07	2.11942e+07	3.38071e+07	1.12197	0.0661042	0.108784	0.43328	-1.20663	down
mws0256	L-Valine	Amino acids and derivatives	Amino acids and derivatives	C5H11NO2	1	72-18-4	1.58095e+06	1.53895e+06	1.55334e+06	1.74271e+07	1.46829e+07	1.69028e+07	1.20593	0.00321745	0.0178699	0.0953472	-3.39067	down
Lmhp001670	L-Valyl-L-Leucine	Amino acids and derivatives	Amino acids and derivatives	C11H22N2O3	1	3989-97-7	160440	198124	200103	1.12662e+06	1.28561e+06	1.07445e+06	1.20138	0.00312798	0.0175758	0.160229	-2.64179	down
Lmhp002001	L-Valyl-L-Phenylalanine	Amino acids and derivatives	Amino acids and derivatives	C14H20N2O3	1	3918-92-1	81553.8	98883.5	100657	495999	518247	579844	1.20182	0.0020866	0.014353	0.176335	-2.50361	down
Zmzn000113	L-threo-3-Methylaspartate	Amino acids and derivatives	Amino acids and derivatives	C5H9NO4	1	6061-13-8	587435	472963	476567	2.15423e+06	1.87206e+06	1.65899e+06	1.19233	0.00738592	0.0284367	0.270341	-1.88715	down
pmb0034	L-α-Glutamyl-L-Glutamic Acid	Amino acids and derivatives	Amino acids and derivatives	C10H16N2O7	3	3929-61-1	32995.7	22273.4	28820.9	73152.2	51971.9	69097.2	1.13119	0.0161441	0.0425334	0.43296	-1.20769	down
Zmdp002216	L-γ-Glutamyl-L-leucine	Amino acids and derivatives	Amino acids and derivatives	C11H20N2O5	1	2566-39-4	34770	39775.6	56486.8	147869	155934	166287	1.1766	0.000232686	0.0048227	0.278739	-1.84301	down
Hmzp004605	Ladanetin-6-O-β-D-glucoside	Flavonoids	Flavones	C22H22O11	3	-	159451	229695	115279	2.21182e+06	1.96564e+06	2.18685e+06	1.19253	0.00035432	0.00626346	0.0792584	-3.65729	down
Lhyp080702	Leopersin C(15-epi-leopersin C)	Terpenoids	Monoterpenoids	C20H32O5	3	172821-84-0	76188.5	87511.3	130200	30560	25276.6	23770.4	1.16376	0.0471653	0.0848356	3.69188	1.88436	up
Lcsp003873	Leu-Ala-Ile	Amino acids and derivatives	Amino acids and derivatives	C15H29N3O4	1	-	50009.1	10001.8	10001.8	352316	297785	413957	1.1358	0.00464076	0.0220791	0.0657979	-3.92581	down
MWS201437	Leu-Asp	Amino acids and derivatives	Amino acids and derivatives	C10H18N2O5	1	32949-40-9	117665	176565	216122	576201	685289	627508	1.16301	0.000438042	0.00720142	0.270171	-1.88806	down
MW0152292	Leu-Gln-Ile	Amino acids and derivatives	Amino acids and derivatives	C17H32N4O5	3	-	2548.8	2548.8	12744	220980	364365	313786	1.16692	0.019271	0.0471452	0.0198432	-5.65521	down
MW0107797	Leu-Ile	Amino acids and derivatives	Amino acids and derivatives	C12H24N2O3	3	36077-41-5	23688.1	179702	172046	2.05413e+06	2.18989e+06	2.26775e+06	1.11257	2.00832e-05	0.00183426	0.0576549	-4.11641	down
MW0152372	Leu-Ile-Gln	Amino acids and derivatives	Amino acids and derivatives	C17H32N4O5	3	-	6821.93	23618.5	18362.7	349187	383594	365403	1.17515	8.23137e-05	0.00287923	0.0444399	-4.492	down
Lcsp001901	Leu-Ile-Glu	Amino acids and derivatives	Amino acids and derivatives	C17H31N3O6	3	-	3151.19	3151.19	3151.19	64274.3	82247.1	31888.9	1.18414	0.062135	0.103706	0.0529878	-4.2382	down
Lcsp001861	Leu-Pro	Amino acids and derivatives	Amino acids and derivatives	C11H20N2O3	1	-	267208	288483	282410	2.96845e+06	3.22451e+06	3.37924e+06	1.20637	0.00164586	0.012854	0.0875556	-3.51366	down
MW0152461	Leu-Pro-Ala	Amino acids and derivatives	Amino acids and derivatives	C14H25N3O4	3	-	31786.3	31786.3	31786.3	408688	393397	444788	1.2067	0.00157179	0.0125438	0.0764784	-3.7088	down
MW0152463	Leu-Pro-Asn	Amino acids and derivatives	Amino acids and derivatives	C15H26N4O5	3	-	1234.2	6170.98	1234.2	31834.1	37989.7	50310.1	1.12927	0.0144992	0.0403329	0.0719145	-3.79757	down
MW0152466	Leu-Pro-Gln	Amino acids and derivatives	Amino acids and derivatives	C16H28N4O5	3	-	30451.6	30451.6	30451.6	408275	342779	280493	1.20232	0.0135752	0.0388621	0.088561	-3.49719	down
MW0152470	Leu-Pro-Ile	Amino acids and derivatives	Amino acids and derivatives	C17H31N3O4	3	-	41633.2	26859	38320.8	655941	751379	684207	1.2019	0.001461	0.0122039	0.0510694	-4.2914	down
MW0152471	Leu-Pro-Phe	Amino acids and derivatives	Amino acids and derivatives	C20H29N3O4	3	-	5119.27	25596.3	5119.27	585919	562687	530323	1.16879	0.000157204	0.00425397	0.0213439	-5.55003	down
MW0152473	Leu-Pro-Thr	Amino acids and derivatives	Amino acids and derivatives	C15H27N3O5	3	-	103248	72894.2	102041	1.82379e+06	1.77015e+06	1.70147e+06	1.20348	0.000182365	0.00440894	0.0525329	-4.25064	down
MW0107803	Leu-Ser	Amino acids and derivatives	Amino acids and derivatives	C9H18N2O4	3	6209-12-7	27146.2	21006.8	12963.4	134534	136612	154300	1.17841	0.000223738	0.0048227	0.143652	-2.79935	down
MW0107763	Leu-Tyr	Amino acids and derivatives	Amino acids and derivatives	C15H22N2O4	3	-	39610.9	77818.6	44244.4	585055	512997	419297	1.18315	0.00800187	0.02967	0.10655	-3.23039	down
Wcfp001236	Leucol	Others	Others	C9H7N	3	91-22-5	19287	19287	19287	209134	293493	236853	1.20352	0.0117283	0.0359058	0.0782456	-3.67585	down
Zbsp003145	Leucopelargonidin; 3,4,5,7,4'-Pentahydroxyflavan	Others	Others	C15H14O6	1	520-17-2	304317	315908	392399	4.93657e+06	5.70796e+06	3.99552e+06	1.20141	0.0114819	0.0352827	0.069168	-3.85375	down
Wagp004981	Limocitrin 3-Glucoside	Flavonoids	Flavonols	C23H24O13	3	-	1956.31	1956.31	9781.56	60811.1	103522	108069	1.14024	0.0262417	0.0570049	0.0502719	-4.3141	down
Hmcp002187	Limocitrin-3-O-galactoside*	Flavonoids	Flavonols	C23H24O13	1	-	15933.3	3186.66	3186.66	117982	193102	113027	1.13978	0.0325604	0.0654518	0.0525963	-4.2489	down
Zbnp004766	Limocitrin-7-O-glucoside*	Flavonoids	Flavonols	C23H24O13	1	-	7766.69	7766.69	7766.69	102527	96558.3	135373	1.20348	0.0132672	0.0384	0.069665	-3.84342	down
Zbgp003966	Liquiritigenin-7,4'-O-diglucoside	Flavonoids	Flavanones	C27H32O14	3	-	3.79861e+06	3.67931e+06	3.71529e+06	1.13316e+06	1.13628e+06	1.24809e+06	1.2052	1.05338e-06	0.000432941	3.18212	1.66999	up
MWSHY0058	Luteolin (5,7,3',4'-Tetrahydroxyflavone)*	Flavonoids	Flavones	C15H10O6	1	491-70-3	150612	145185	156209	312919	353313	309721	1.19812	0.00461875	0.0220791	0.463143	-1.11047	down
Hmpp003270	Luteolin-4'-O-glucoside*	Flavonoids	Flavones	C21H20O11	1	6920-38-3	549619	731230	882116	5.48774e+06	2.75879e+06	9.91721e+06	1.12412	0.124613	0.17892	0.119082	-3.06998	down
Lmnp002413	Luteolin-6-C-glucoside-7-O-rhamnoside	Flavonoids	Flavones	C27H30O15	2	-	32307.5	23397	21171.9	106823	154832	138303	1.18301	0.0128761	0.0375744	0.192211	-2.37923	down
Zmxp003107	Luteolin-7,3'-di-O-glucoside	Flavonoids	Flavones	C27H30O16	3	52187-80-1	21505.6	72243.7	43361.7	199193	144481	106554	1.02555	0.0402766	0.0766374	0.304537	-1.71531	down
pmb3014	Luteolin-7-O-(6''-eudesmyl)glucoside	Flavonoids	Flavones	C31H30O15	3	-	20306.1	20306.1	15008.5	214810	236796	271507	1.20186	0.00504895	0.0231186	0.0769185	-3.70053	down
pmp000587	Luteolin-7-O-(6''-malonyl)glucoside*	Flavonoids	Flavones	C24H22O14	1	-	40901.9	45547.6	39974.3	233587	182254	160387	1.19276	0.0197619	0.0479411	0.219399	-2.18837	down
MWSHY0104	Luteolin-7-O-glucoside (Cynaroside)*	Flavonoids	Flavones	C21H20O11	1	5373-11-5	1.4887e+06	1.93308e+06	1.90754e+06	8.00196e+06	9.09057e+06	9.05704e+06	1.19871	0.000785945	0.00962064	0.203801	-2.29476	down
MWSHY0080	Luteolin-7-O-neohesperidoside (Lonicerin)*	Flavonoids	Flavones	C27H30O15	1	25694-72-8	32307.5	34866.7	20031.3	129809	135899	75597.8	1.12985	0.0412233	0.0776302	0.255506	-1.96857	down
MWS201403	Lys-Ala	Amino acids and derivatives	Amino acids and derivatives	C9H19N3O3	3	17043-71-9	81791.2	38189.1	45158.2	166580	168993	176981	1.12475	0.0102753	0.0334553	0.322188	-1.63403	down
MW0153130	Lys-Ser-Gly	Amino acids and derivatives	Amino acids and derivatives	C11H22N4O5	3	-	577145	557291	1.10478e+06	9.7232e+06	8.57197e+06	1.21626e+07	1.18701	0.0107347	0.0341128	0.0735187	-3.76575	down
MWS201471	Lys-Tyr	Amino acids and derivatives	Amino acids and derivatives	C15H23N3O4	3	35978-98-4	76002.7	65263.1	55358.5	137576	140839	162943	1.16854	0.00166476	0.012854	0.445499	-1.16651	down
pmb0855	LysoPC 16:0	Lipids	LPC	C24H50NO7P	1	17364-16-8	1.24276e+07	1.19987e+07	1.34124e+07	2.12552e+07	3.17752e+07	2.73055e+07	1.14672	0.0410821	0.077453	0.471006	-1.08618	down
pmd0132	LysoPC 16:0(2n isomer)	Lipids	LPC	C24H50NO7P	1	-	1.26695e+07	1.23827e+07	1.47565e+07	2.11882e+07	3.6206e+07	2.99228e+07	1.10706	0.0640885	0.106104	0.45591	-1.13318	down
Lmhp008833	LysoPC 16:1(2n isomer)*	Lipids	LPC	C24H48NO7P	1	-	720541	1.10334e+06	1.00163e+06	293066	224077	274790	1.17359	0.0243382	0.054736	3.56787	1.83506	up
pmp001270	LysoPC 16:1*	Lipids	LPC	C24H48NO7P	1	76790-27-7	538842	452123	958840	310428	272373	261690	1.03869	0.141531	0.197018	2.30885	1.20718	up
Lmhp010190	LysoPC 18:1(2n isomer)	Lipids	LPC	C26H52NO7P	1	-	2.39392e+07	2.80889e+07	2.40921e+07	1.24796e+07	1.23929e+07	1.11407e+07	1.18989	0.0060141	0.0252224	2.11368	1.07975	up
pmb0876	LysoPE 16:0	Lipids	LPE	C21H44NO7P	1	53862-35-4	1.11465e+06	1.22664e+06	1.07083e+06	2.16367e+06	4.3829e+06	3.55171e+06	1.11784	0.0742572	0.119101	0.337891	-1.56537	down
pmd0160	LysoPE 16:0(2n isomer)	Lipids	LPE	C21H44NO7P	3	-	1.08179e+06	1.19486e+06	1.06942e+06	2.19012e+06	4.80519e+06	3.71561e+06	1.11302	0.0832315	0.129209	0.312398	-1.67854	down
Hasp010605	MG(18:3(9Z,12Z,15Z)/0:0/0:0)	Lipids	Glycerol ester	C21H36O4	1	129828-41-7	123272	138341	143180	46530.2	49937.9	37604	1.18937	0.000608066	0.00848897	3.01922	1.59418	up
Wayn000504	Malic acid-1-O-diglucoside	Organic acids	Organic acids	C16H26O15	3	-	81544.2	104415	38668.7	181218	182202	175730	1.02405	0.0309972	0.0632251	0.416634	-1.26315	down
Lkmp122408	Malonyl byzantionoside A	Terpenoids	Sesquiterpenoids	C22H32O10	3	-	219826	234566	274995	39743.7	19806.3	11136	1.15518	0.00132249	0.0118436	10.3187	3.36719	up
MWS1983	Maltitol	Others	Saccharides	C12H24O11	3	585-88-6	30934.1	60268.5	69594.4	117231	125710	158211	1.05669	0.00947837	0.0322618	0.400838	-1.31891	down
MWSmce598	Maltopentaose	Others	Saccharides	C30H52O26	3	34620-76-3	28644.6	45236.8	59518.9	8436.75	10089.1	11640.4	1.14968	0.0596569	0.100752	4.42217	2.14476	up
MWS0442	Maltotriose	Others	Saccharides	C18H32O16	1	1109-28-0	885253	824876	1.10474e+06	120951	155835	61360.1	1.16625	0.00609925	0.0253899	8.32444	3.05735	up
Lmyn002403	Mandelic acid-β-glucoside	Phenolic acids	Phenolic acids	C14H18O8	1	-	8377.39	5344.77	15763	32256.9	30012.8	24761.2	1.05729	0.00940259	0.0322331	0.338789	-1.56154	down
Lmtn002997	Mearnsetin-3-O-glucoside	Flavonoids	Flavonols	C22H22O13	3	-	366634	262052	323801	108523	98024.7	64880.2	1.15878	0.00856052	0.0307599	3.50917	1.81113	up
MWS201481	Met-Met	Amino acids and derivatives	Amino acids and derivatives	C10H20N2O3S2	1	7349-78-2	9707.56	9707.56	9707.56	137354	131858	110798	1.20558	0.00475343	0.0223114	0.0766366	-3.70582	down
MWS201421	Met-Phe	Amino acids and derivatives	Amino acids and derivatives	C14H20N2O3S	3	14492-14-9	4409.09	4409.09	4409.09	44074.4	22045.4	55264.6	1.16903	0.0660817	0.108784	0.10897	-3.198	down
pmb0818	Methoxyindoleacetic acid	Alkaloids	Plumerane	C11H11NO3	3	3471-31-6	461372	498396	458318	1.38409e+06	1.30202e+06	1.39509e+06	1.2046	0.000194054	0.00449461	0.347467	-1.52505	down
MWSmce689	Methyl linolenate	Lipids	Free fatty acids	C19H32O2	1	301-00-8	53902.9	73045.5	76685.1	22518.9	18146.2	26259.7	1.1636	0.0156292	0.0419159	3.04272	1.60536	up
Lcyp000676	Methylesculin	Lignans and Coumarins	Coumarins	C16H18O9	1	20186-29-2	215709	255166	276278	1.13416e+06	2.29195e+06	1.78703e+06	1.17664	0.046769	0.0847404	0.143322	-2.80267	down
Lmcn005735	Methylhesperidin	Flavonoids	Flavanones	C29H36O15	3	11013-97-1	41490.1	54659.1	32271.6	7253.12	13834.7	14502.1	1.11524	0.0301072	0.0618703	3.60836	1.85134	up
Lmsp010763	Monolinolenin*	Lipids	Glycerol ester	C21H36O4	1	75685-85-7	63660.2	65971.3	60685.2	137237	112855	140639	1.18234	0.0145611	0.0403684	0.487079	-1.03777	down
Lmmn002164	Monomethyl succinate*	Organic acids	Organic acids	C5H8O4	3	3878-55-5	37347.7	32950.9	26641.2	19112.5	14803.3	13395.4	1.11983	0.0171009	0.0437064	2.04898	1.03491	up
pmp001284	Monopalmitin*	Lipids	Glycerol ester	C19H38O4	1	542-44-9	14551.7	12382.2	10243	22937.7	23061.6	44800.4	1.04698	0.129286	0.183546	0.409439	-1.28828	down
pme3514	Morin*	Flavonoids	Flavonols	C15H10O7	3	480-16-0	16119.9	16119.9	16119.9	136164	142997	136163	1.20704	0.0003466	0.00619359	0.116438	-3.10236	down
Lajp003585	Murrayacarpin A glucoside	Lignans and Coumarins	Coumarins	C17H20O9	3	-	912530	1.30578e+06	1.12145e+06	3.26817e+06	2.7415e+06	2.15266e+06	1.13633	0.0272202	0.0580414	0.409168	-1.28924	down
Zmyp010736	Myricarborin	Terpenoids	Ditepenoids	C20H22O3	3	-	111891	89241.1	98879	16940.6	14720	11972.8	1.19795	0.00428106	0.021199	6.87573	2.78151	up
Lmhp005550	N,N'-Diferuloylputrescine	Alkaloids	Phenolamine	C24H28N2O6	1	42369-86-8	900020	917022	1.19069e+06	3.59599e+06	3.30548e+06	3.54754e+06	1.19372	4.54324e-05	0.00237453	0.287848	-1.79662	down
Wayn001257	N-(1-Deoxy-1-fructosyl)Leucine	Amino acids and derivatives	Amino acids and derivatives	C12H23NO7	1	-	24868.1	12322.2	20843.2	58085.5	54454.1	69368.5	1.12912	0.0023814	0.0153599	0.319026	-1.64825	down
Wayn002083	N-(1-Deoxy-1-fructosyl)Phenylalanine	Amino acids and derivatives	Amino acids and derivatives	C15H21NO7	3	-	40641.6	38592.2	27137.1	141019	116200	110729	1.17534	0.00449281	0.0218232	0.289093	-1.7904	down
MWStz070	N-(2-Hydroxy-4-methoxyphenyl)acetamide	Alkaloids	Alkaloids	C9H11NO3	1	58469-06-0	7.59974e+06	6.38484e+06	7.30831e+06	1.87508e+07	1.73298e+07	1.71306e+07	1.19702	0.000138111	0.00384838	0.400158	-1.32136	down
pmp001260	N-(2-Hydroxyethyl)eicosapentaenoic acid	Lipids	Free fatty acids	C22H37NO3	3	-	40162.6	39280.5	53184.7	96910.2	65268.8	115227	1.06224	0.0696389	0.113241	0.478099	-1.06462	down
pme2755	N-Acetyl-D-glucosamine	Others	Saccharides	C8H15NO6	3	7512-17-6	445252	425389	340966	107188	127319	135378	1.1875	0.0090976	0.0317547	3.27564	1.71178	up
mws4174	N-Acetyl-D-mannosamine	Others	Saccharides	C8H15NO6	3	7772-94-3	78890.2	90839.1	74893	18335.1	24572.3	30022.5	1.17065	0.00102818	0.0104615	3.35421	1.74597	up
mws3133	N-Acetyl-L-hydroxyproline	Amino acids and derivatives	Amino acids and derivatives	C7H11NO4	3	33996-33-7	32679.5	31085.2	24712.8	55173.7	58961.3	69329.2	1.1566	0.00613026	0.0253899	0.48226	-1.05212	down
pmp001287	N-Benzylmethylene isomethylamine	Alkaloids	Alkaloids	C8H9N	1	-	1.5876e+06	1.75697e+06	1.57749e+06	7.53345e+06	7.13771e+06	7.9335e+06	1.20496	0.000845571	0.00985281	0.217745	-2.19929	down
Lmlp003161	N-Feruloylputrescine	Alkaloids	Phenolamine	C14H20N2O3	1	501-13-3	4.04372e+06	4.54783e+06	3.71904e+06	912924	823850	976024	1.20103	0.00450917	0.0218232	4.53797	2.18205	up
Wagp001908	N-Feruloylputrescine N-glucoside	Alkaloids	Phenolamine	C20H30N2O8	1	-	253488	286237	304370	14876.3	39446	34174.1	1.16708	0.000692484	0.00918099	9.53818	3.25371	up
mws0736	N-Glycyl-L-leucine*	Amino acids and derivatives	Amino acids and derivatives	C8H16N2O3	1	869-19-2	208984	151467	173253	1.6422e+06	1.99176e+06	1.79061e+06	1.20195	0.00313243	0.0175758	0.0983865	-3.3454	down
Yalp000545	N-Methyl-L-proline*	Amino acids and derivatives	Amino acids and derivatives	C6H11NO2	3	475-11-6	3.79593e+06	2.99802e+06	3.39572e+06	1.14819e+07	1.22726e+07	1.22016e+07	1.19958	1.60086e-05	0.00178586	0.283392	-1.81913	down
HJKP000649	N-benzylformamide	Alkaloids	Alkaloids	C8H9NO	3	6343-54-0	442328	303362	387534	980738	940367	1.30529e+06	1.15991	0.0175482	0.0444332	0.351235	-1.50949	down
Zbqn003921	N-carboxy-N-(2-oxo-2-phenylethyl)-L-alanine	Amino acids and derivatives	Amino acids and derivatives	C12H13NO5	1	-	521166	576019	425709	95463.4	91075.8	99854.2	1.19968	0.0109629	0.034304	5.31749	2.41075	up
ZbWp002423	N-methylphenylalanine	Amino acids and derivatives	Amino acids and derivatives	C10H13NO2	3	-	162672	177267	159541	367137	426462	659530	1.14135	0.0700307	0.113765	0.343726	-1.54067	down
Lmcp002302	N6-(2-Hydroxyethyl)adenosine*	Nucleotides and derivatives	Nucleotides and derivatives	C12H17N5O5	1	4338-48-1	569079	612058	551829	77657.9	65387.7	51102.2	1.19944	0.000240548	0.0048227	8.92601	3.15802	up
pme2060	N6-Isopentenyladenine	Nucleotides and derivatives	Nucleotides and derivatives	C10H13N5	3	2365-40-4	350212	315334	458789	26022.2	26022.2	26022.2	1.20297	0.0149958	0.0410542	14.4023	3.84823	up
pmb0197	N7-Methylguanosine	Nucleotides and derivatives	Nucleotides and derivatives	C11H15N5O5	3	20244-86-4	21593.3	31890.4	29892.5	3442.05	3442.05	3442.05	1.19914	0.0163523	0.0429115	8.07427	3.01333	up
pme0376	Naringenin (5,7,4'-Trihydroxyflavanone)*	Flavonoids	Flavanones	C15H12O5	1	480-41-1	6.82122e+06	7.0185e+06	6.86037e+06	3.19176e+06	2.97715e+06	2.87172e+06	1.20355	1.82897e-05	0.00183306	2.28967	1.19514	up
HJN087	Naringenin-4'-O-glucoside	Flavonoids	Flavanones	C21H22O10	1	-	375000	374119	306178	60437.7	55597.6	59137.2	1.20329	0.00582539	0.0248752	6.02434	2.5908	up
pma0791	Naringenin-7-O-(6''-malonyl)glucoside	Flavonoids	Flavanones	C24H24O13	3	-	333907	237449	311551	173706	113183	145820	1.10016	0.0179278	0.0449941	2.04042	1.02887	up
mws0046	Naringenin-7-O-Neohesperidoside(Naringin)*	Flavonoids	Flavanones	C27H32O14	1	10236-47-2	457128	592851	383254	64075	78185.8	65223	1.19419	0.0213461	0.0501327	6.90769	2.7882	up
mws1066	Naringenin-7-O-Rutinoside(Narirutin)*	Flavonoids	Flavanones	C27H32O14	1	14259-46-2	218254	431283	195433	44557.4	76052	43443.1	1.12756	0.0914229	0.139037	5.15061	2.36474	up
pme1816	Neochlorogenic acid (5-O-Caffeoylquinic acid)*	Phenolic acids	Phenolic acids	C16H18O9	1	906-33-2	200611	249058	197212	1.04632e+06	1.21546e+06	1.01611e+06	1.1993	0.00304697	0.0175147	0.197347	-2.34119	down
WaYn005089	Neosakuranin	Flavonoids	Chalcones	C22H24O10	3	-	140332	150094	120647	539346	507636	370708	1.17993	0.0205651	0.0489985	0.28996	-1.78607	down
Hmgp002148	Nepetin-7-O-alloside	Flavonoids	Flavones	C22H22O12	1	-	115908	108242	131253	257664	266794	258626	1.19462	0.000551879	0.00813068	0.45385	-1.13971	down
MWSmce016	Nicotinic Acid Methyl Ester(Methyl Nicotinate)	Alkaloids	Pyridine alkaloids	C7H7NO2	2	93-60-7	309861	290827	373912	690845	657610	686194	1.18185	0.00174463	0.0131557	0.479002	-1.0619	down
MWSmce658	Noreugenin; 5,7-Dihydroxy-2-Methylchromone	Others	Chromone	C10H8O4	3	1013-69-0	17228.9	18899.2	26677.3	5090.47	8451.76	8898.58	1.11017	0.029811	0.0614151	2.79872	1.48476	up
Wccp002385	Norpluviine	Alkaloids	Alkaloids	C16H19NO3	3	517-99-7	26696.9	26493.7	19714.1	110704	121139	109790	1.19643	0.000111028	0.00320227	0.213401	-2.22836	down
mws4163	Nystose	Others	Saccharides	C24H42O21	1	13133-07-8	112819	413231	88294.5	5839.12	14024.5	13945.7	1.11665	0.205088	0.268229	18.1708	4.18355	up
pma0253	O-MethylChrysoeriol-5-O-glucoside	Flavonoids	Flavones	C23H24O11	3	-	71791.7	68716.7	75627.5	22556	15387.7	17032.7	1.19005	5.60102e-05	0.00246661	3.93143	1.97506	up
Lajp005875	Odoratin rutinoside	Flavonoids	Flavones	C29H34O15	3	-	129639	151757	137859	50859.4	72729.1	60901.3	1.16475	0.000979061	0.0104518	2.27251	1.18429	up
Cmxp004324	Okanin-4'-O-(6''-O-malonyl)glucoside	Flavonoids	Chalcones	C24H24O14	3	-	116865	162841	156165	458809	578640	519155	1.18504	0.00346999	0.0189524	0.280014	-1.83643	down
Cmxp003975	Okanin-4'-O-glucoside(Marein)	Flavonoids	Chalcones	C21H22O11	3	535-96-6	245222	610454	382931	1.68182e+06	1.06202e+06	1.87943e+06	1.09421	0.029648	0.0612328	0.267907	-1.90019	down
Zbsp003249	Orientin-6-C-arabinoside	Flavonoids	Flavones	C26H28O15	2	-	33688.3	36944	34780.9	247694	206444	288976	1.20073	0.0122269	0.0366139	0.141854	-2.81753	down
Zmwp002855	Oxoassoanine N-oxide	Alkaloids	Plumerane	C17H15NO4	3	-	1.3441e+06	1.41844e+06	1.32833e+06	2.64567e+06	3.52438e+06	3.12236e+06	1.18138	0.0197713	0.0479411	0.440238	-1.18365	down
MWSslk136	Pectolinarin	Flavonoids	Flavones	C29H34O15	3	28978-02-1	154300	161873	150508	52113.7	72731	56287.8	1.1801	0.000841176	0.00985281	2.57646	1.36539	up
Zbsp002256	Pelargonidin-3-O-rutinoside	Flavonoids	Anthocyanidins	C27H31O14+	3	-	116196	132364	168761	668740	550702	472767	1.1809	0.0127383	0.0375302	0.246613	-2.01968	down
Qahp006824	Periseoside B	Steroids	Steroidal saponins	C33H54O13	3	-	16506.7	24854.2	23380.6	6405.39	7876.36	9361.38	1.14472	0.0242571	0.0546284	2.73828	1.45327	up
Qahp007065	Periseoside E	Steroids	Steroidal saponins	C33H54O13	3	-	25225.8	29184.2	25233.3	16096.5	8802.52	6664.01	1.06521	0.0170183	0.0437064	2.52331	1.33532	up
Lmwp102713	Peucedanol	Lignans and Coumarins	Coumarins	C14H16O5	2	-	18889.4	19265.9	38329.1	8920.56	9440.12	8460.05	1.09125	0.122869	0.177035	2.85169	1.51182	up
MWS201447	Phe-Ala	Amino acids and derivatives	Amino acids and derivatives	C12H16N2O3	1	3918-87-4	15391.7	18820.9	3117.65	259706	178215	190092	1.12893	0.0138457	0.0389099	0.0594419	-4.07238	down
MW0155068	Phe-Ala-Ala	Amino acids and derivatives	Amino acids and derivatives	C15H21N3O4	3	-	9339.62	9339.62	9339.62	87311.4	115738	135114	1.20079	0.0175565	0.0444332	0.082856	-3.59325	down
MW0168296	Phe-Ala-Ser	Amino acids and derivatives	Amino acids and derivatives	C15H21N3O5	3	-	12020.7	12020.7	12020.7	149393	120203	109940	1.20355	0.0104872	0.0336737	0.095016	-3.39569	down
MW0155163	Phe-Gln-Leu	Amino acids and derivatives	Amino acids and derivatives	C20H30N4O5	3	-	1774.22	8871.08	1774.22	166160	100564	187176	1.15827	0.0291533	0.0606846	0.0273618	-5.1917	down
MWS201483	Phe-Hyp	Amino acids and derivatives	Amino acids and derivatives	C14H18N2O4	3	90965-82-5	36589.5	28460.9	22764.6	101123	140750	105409	1.17155	0.0137789	0.0388621	0.252864	-1.98357	down
MWS201458	Phe-Ile	Amino acids and derivatives	Amino acids and derivatives	C15H22N2O3	2	22951-94-6	52043.6	61118.1	65684.2	1.06184e+06	982346	1.42654e+06	1.20231	0.0151166	0.0412094	0.0515298	-4.27845	down
MW0155224	Phe-Ile-Gln	Amino acids and derivatives	Amino acids and derivatives	C20H30N4O5	3	-	11694.4	11694.4	11694.4	101534	83598.8	84598.8	1.20488	0.00548894	0.024323	0.130068	-2.94267	down
MW0155250	Phe-Leu-Gly	Amino acids and derivatives	Amino acids and derivatives	C17H25N3O4	3	-	20387.7	20387.7	20387.7	257602	292089	263663	1.20664	0.00179282	0.0131581	0.0751986	-3.73315	down
MW0155457	Phe-Met	Amino acids and derivatives	Amino acids and derivatives	C14H20N2O3S	3	15080-84-9	12850.5	12850.5	12850.5	110877	148295	121237	1.20376	0.00944587	0.0322331	0.101342	-3.3027	down
MWS201478	Phe-Ser	Amino acids and derivatives	Amino acids and derivatives	C12H16N2O4	1	16053-39-7	15256.2	15759.5	12377.1	470677	461552	495273	1.20598	0.000419088	0.00712657	0.0303978	-5.03989	down
MWS201442	Phe-Thr	Amino acids and derivatives	Amino acids and derivatives	C13H18N2O4	3	51352-44-4	10240	10240	10240	120752	131176	144865	1.20615	0.00325797	0.0179735	0.0774203	-3.69114	down
MW0155390	Phe-Tyr-Phe	Amino acids and derivatives	Amino acids and derivatives	C27H29N3O5	3	-	24033.9	25077.4	29262.2	9420.2	7319.86	3137.75	1.09654	0.0014516	0.0122039	3.94276	1.97921	up
Lmhn003439	Phellodenol H	Lignans and Coumarins	Coumarins	C17H20O9	3	917092-48-9	3.63766e+06	4.39845e+06	3.75073e+06	9.0607e+06	8.49134e+06	1.13095e+07	1.17511	0.0165313	0.0432762	0.408393	-1.29197	down
MWS1846	Phenoxyacetic acid	Phenolic acids	Phenolic acids	C8H8O3	3	122-59-8	41820.9	26361.5	30670.9	1860.71	1860.71	1860.71	1.20172	0.0212516	0.0499823	17.7089	4.1464	up
Wbkp001541	Picrasidine T	Alkaloids	Alkaloids	C28H25N4O4+	3	-	82938.3	63065.6	85196.8	25255	25250	30526	1.1789	0.0147913	0.0407318	2.85324	1.5126	up
Hmmn007137	Pinostilbene; 3,4'-dihydroxy-5-methoxystilbene	Others	Stilbene	C15H14O3	1	42438-89-1	7145.02	7145.02	7145.02	37031.6	81605.4	35725.1	1.16117	0.0989423	0.147874	0.138862	-2.84827	down
Ysjp000315	Pipecolic acid	Alkaloids	Piperidine alkaloids	C6H11NO2	3	535-75-1	1.11535e+06	930497	1.03494e+06	3.93224e+06	3.80702e+06	3.57108e+06	1.20214	0.00019411	0.00449461	0.272387	-1.87627	down
pmb0782	Piperidine	Alkaloids	Piperidine alkaloids	C5H11N	3	110-89-4	405083	414652	481318	1.77693e+06	1.89973e+06	2.06263e+06	1.20194	0.00164974	0.012854	0.226692	-2.14119	down
Hmqp000191	Planteose	Others	Saccharides	C18H32O16	1	470-57-5	80589.4	52413.9	66089.3	29828.3	10717.3	23754.4	1.05484	0.0137071	0.0388621	3.09631	1.63055	up
Lhjp110320	Plumieride(Z)-P-Coumarate	Terpenoids	Monoterpenoids	C30H32O14	3	-	698795	617917	599110	97033.8	83757.5	94993.2	1.20438	0.00269835	0.0163827	6.94681	2.79635	up
mws1656	Podophyllotoxin	Lignans and Coumarins	Lignans	C22H22O8	3	518-28-5	3.01543e+06	3.36412e+06	3.08892e+06	650886	626743	633959	1.20602	0.00169882	0.0129299	4.9532	2.30836	up
Zmhn001934	Polygonimitin B	Flavonoids	Other Flavonoids	C21H22O9	3	-	225969	295494	231399	30434	98868.3	70622.5	1.07758	0.00366509	0.0194692	3.76572	1.91293	up
Lcsp001958	Pro-Asn-Leu	Amino acids and derivatives	Amino acids and derivatives	C15H26N4O5	2	-	5955.4	5955.4	5955.4	74965.9	62808.8	50073.7	1.2012	0.0157084	0.0420595	0.0951097	-3.39426	down
MWS201415	Pro-Asp	Amino acids and derivatives	Amino acids and derivatives	C9H14N2O5	3	85227-98-1	314729	203183	251787	1.6645e+06	1.89114e+06	1.70427e+06	1.19609	0.000434945	0.00720142	0.146333	-2.77267	down
MW0155902	Pro-Ile-Thr	Amino acids and derivatives	Amino acids and derivatives	C15H27N3O5	3	-	67086.2	88131.7	93417.7	1.69365e+06	1.68646e+06	1.53557e+06	1.20407	0.000860439	0.00985281	0.0505801	-4.30529	down
Lcsp001647	Pro-Leu-Thr	Amino acids and derivatives	Amino acids and derivatives	C15H27N3O5	2	-	22348.1	22348.1	22348.1	258317	202532	228785	1.20498	0.0059744	0.0252224	0.0972174	-3.36264	down
Lcsp002508	Pro-Thr-Ile	Amino acids and derivatives	Amino acids and derivatives	C15H27N3O5	3	-	66732.2	67832.4	102440	1.55918e+06	1.3077e+06	1.41035e+06	1.20083	0.00238247	0.0153599	0.0554107	-4.17369	down
MW0156014	Pro-Trp-Gln	Amino acids and derivatives	Amino acids and derivatives	C21H27N5O5	3	-	28180.3	28180.3	28180.3	348161	309608	352250	1.20651	0.00193331	0.0137054	0.0837024	-3.57859	down
Zbsn004974	Procyanidin A2*	Tannins	Proanthocyanidins	C30H24O12	1	41743-41-3	86957.5	54237.7	133694	542339	316275	306497	1.10742	0.0513207	0.0898521	0.235934	-2.08355	down
mws0836	Procyanidin B1	Tannins	Proanthocyanidins	C30H26O12	1	20315-25-7	649852	693381	540794	2.23427e+06	1.82758e+06	1.93071e+06	1.19114	0.00367121	0.0194692	0.314394	-1.66935	down
pme0434	Procyanidin B2	Tannins	Proanthocyanidins	C30H26O12	3	29106-49-8	660935	646730	699277	2.19516e+06	2.19342e+06	3.14257e+06	1.18671	0.0279724	0.0590329	0.266486	-1.90787	down
pme0436	Procyanidin B3	Tannins	Proanthocyanidins	C30H26O12	1	23567-23-9	735556	773733	1.6179e+06	3.68104e+06	2.70645e+06	2.79879e+06	1.08815	0.00897624	0.0317353	0.340419	-1.55462	down
pmn001667	Procyanidin B4	Tannins	Proanthocyanidins	C30H26O12	1	29106-51-2	157334	154212	210825	678603	703889	639800	1.19307	4.43014e-05	0.00237453	0.258307	-1.95284	down
Wbtp006052	Protoapigenone	Flavonoids	Other Flavonoids	C15H10O6	3	-	757836	932451	1.0561e+06	3.64166e+06	3.5394e+06	3.92062e+06	1.1947	6.86627e-05	0.00268766	0.247385	-2.01517	down
Hmgn001653	Protocatechualdehyde	Others	Aldehyde compounds	C7H6O3	1	139-85-5	878661	1.126e+06	768268	315886	287986	294990	1.18206	0.026857	0.0577163	3.08492	1.62524	up
pmn001367	Protocatechuic acid-4-O-glucoside*	Phenolic acids	Phenolic acids	C13H16O9	1	-	119020	165366	131384	63893.6	64719.2	59427	1.16908	0.0302575	0.062075	2.21107	1.14475	up
Lcyp000673	Prudomestin	Flavonoids	Flavonols	C17H14O7	3	3443-28-5	38345.2	39579	36352.7	316813	281779	297793	1.20619	0.00138864	0.0119353	0.127486	-2.97159	down
mws1359	Pterostilbene	Others	Stilbene	C16H16O3	2	537-42-8	7572.56	8234.84	7657.67	16750.9	33084.9	26691.5	1.13795	0.0649354	0.107182	0.306624	-1.70546	down
pmb0889	Punicic acid (9Z,11E,13Z-octadecatrienoic acid)	Lipids	Free fatty acids	C18H30O2	3	544-72-9	1.50225e+06	1.46629e+06	1.74602e+06	596026	638626	643897	1.1971	0.00716975	0.0278654	2.50968	1.3275	up
Lahp001956	Pyran[3,4-b]indole-2-ketone	Alkaloids	Plumerane	C11H9O2N	1	-	8.77631e+06	1.15741e+07	1.19291e+07	4.65197e+07	4.48886e+07	3.46323e+07	1.18414	0.0098903	0.03291	0.256104	-1.9652	down
pme1383	Pyridoxine	Others	Vitamin	C8H11NO3	3	65-23-6	46918.5	52025.1	74734.5	4607.43	4607.43	4607.43	1.19968	0.0247872	0.0555581	12.5651	3.65135	up
MWS1860	Pyrrolidin	Alkaloids	Pyrrole alkaloids	C4H9N	3	123-75-1	60606.6	57056.4	43655.8	265314	252186	307864	1.19508	0.00314623	0.0175932	0.195452	-2.35512	down
Zahp003766	Quercetin 3-O-glucoside 7-O-xyloside	Flavonoids	Flavonols	C26H28O16	3	-	82147.8	101194	93412	28923.6	27758.9	21145.7	1.18784	0.00240601	0.015391	3.55596	1.83024	up
Lmfn004769	Quercetin-3-O-(4''-O-galloyl)arabinoside	Flavonoids	Flavonols	C27H22O15	3	-	20346.8	11195.3	19005.5	105976	128736	114348	1.18352	0.00137566	0.0119353	0.144811	-2.78775	down
Hmlp003068	Quercetin-3-O-(4''-glucosyl)glucoside; Meratin*	Flavonoids	Flavonols	C27H30O17	1	27215-04-9	501489	626858	501600	215177	269633	273667	1.16207	0.00990904	0.03291	2.14897	1.10364	up
Zbsp004136	Quercetin-3-O-(6''-O-arabinosyl)glucoside*	Flavonoids	Flavonols	C26H28O16	1	-	102342	175756	167971	38937	45613.5	54513.2	1.14081	0.0436498	0.0808762	3.20767	1.68153	up
Lmfp002421	Quercetin-3-O-[rhamnosyl(1→2)glucosyl]-5-O-glucoside*	Flavonoids	Flavonols	C33H40O21	1	-	279934	266357	240281	61632.8	47011.9	49098.8	1.1988	0.00100858	0.0104615	4.9864	2.318	up
Lmtp004044	Quercetin-3-O-apiosyl(1→2)galactoside*	Flavonoids	Flavonols	C26H28O16	1	-	96783	134605	151286	37822.6	27820.6	48953.8	1.14037	0.0203812	0.0489149	3.3393	1.73955	up
Lmmp002334	Quercetin-3-O-rutinoside-7-O-glucoside*	Flavonoids	Flavonols	C33H40O21	1	-	305005	265313	376089	77303.4	45968.4	49101.9	1.17816	0.0101465	0.0334553	5.49044	2.45692	up
Lmjp002596	Quercetin-3-O-sambubioside*	Flavonoids	Flavonols	C26H28O16	1	83048-35-5	106794	174645	169086	52279.6	27815.6	51176.2	1.11401	0.0278607	0.0589993	3.43201	1.77905	up
Lmsp002982	Quercetin-3-O-sophoroside-7-O-rhamnoside*	Flavonoids	Flavonols	C33H40O21	1	-	307092	362452	323855	59545.9	35521.4	55368.9	1.18877	0.000852726	0.00985281	6.60346	2.72322	up
pme2125	Raffinose*	Others	Saccharides	C18H32O16	1	512-69-6	1.44549e+06	1.66735e+06	2.03674e+06	109004	68678.6	93211.5	1.19946	0.0107834	0.0341578	19.0095	4.24865	up
Cmbn003192	Regaloside K	Phenolic acids	Phenolic acids	C18H24O11	3	138772-00-6	1.7281e+06	2.30504e+06	2.10872e+06	3.87428e+06	5.54878e+06	5.58566e+06	1.14512	0.0265147	0.0574311	0.40922	-1.28905	down
pmn001316	Regaloside L	Phenolic acids	Phenolic acids	C18H24O11	3	138797-43-0	123378	127218	148241	249585	346205	269697	1.15726	0.0275201	0.0585291	0.460824	-1.11771	down
WaYp004901	Reseoside	Terpenoids	Monoterpenoids	C19H30O7	3	-	121759	106464	149779	50809	26834.5	63456.2	1.06533	0.00956812	0.0323031	2.67897	1.42168	up
mws0021	Resveratrol	Others	Stilbene	C14H12O3	3	501-36-0	5016.76	6949.86	5016.76	15419	11918.3	13315.6	1.15639	0.00494478	0.0228349	0.417766	-1.25923	down
Zbzp000519	Retronecine	Alkaloids	Pyrrole alkaloids	C8H13NO2	3	480-85-3	1.50131e+06	4.61357e+06	4.83807e+06	1.45366e+07	1.50128e+07	1.38138e+07	1.07477	0.00565531	0.0246614	0.252586	-1.98515	down
Lacn005442	Rhamnosyl Phellamurin	Flavonoids	Flavanonols	C32H40O15	3	-	42353.9	47816.2	31575.4	157788	209166	234513	1.18072	0.0160358	0.0424522	0.202414	-2.30462	down
pma6455	Ribulose-5-phosphate	Others	Saccharides	C5H11O8P	3	4151-19-3	28425.8	28425.8	28425.8	254471	242872	212705	1.20562	0.00355348	0.0190937	0.120101	-3.05768	down
pmp000604	Rubrofusarin-6-O-glucoside	Others	Ketone compounds	C21H22O10	3	132922-80-6	486275	506321	565402	131139	46467.1	90513	1.14541	0.000228507	0.0048227	5.81085	2.53875	up
Zmdp000972	S-Methyl-L-cysteine	Amino acids and derivatives	Amino acids and derivatives	C4H9NO2S	3	1187-84-4	264140	283523	243229	861725	719734	781410	1.19789	0.00369119	0.0194724	0.334717	-1.57899	down
mws2367	Salidroside	Others	Alcohol compounds	C14H20O7	3	10338-51-9	1750.7	1750.7	1750.7	21685.9	15170.9	16270.3	1.20176	0.0155508	0.0418422	0.098859	-3.33848	down
Wcdp001138	Salsolinol	Alkaloids	Alkaloids	C10H13NO2	3	27740-96-1	962924	981997	891723	80906.6	80906.6	80906.6	1.20682	0.00100781	0.0104615	11.6869	3.54682	up
Lhmp122023	Scopoletin 7-O-(6''-Malonylglucoside)	Lignans and Coumarins	Coumarins	C19H20O12	1	-	216659	239400	298707	138059	112157	117565	1.15024	0.0251723	0.0557594	2.05221	1.03718	up
Lcsp001096	Ser-Ile-Asn	Amino acids and derivatives	Amino acids and derivatives	C13H24N4O6	3	-	10833.3	10833.3	10833.3	105320	140229	135187	1.20394	0.00869269	0.0310669	0.085361	-3.55028	down
Lcsp001306	Ser-Ile-Asp	Amino acids and derivatives	Amino acids and derivatives	C13H23N3O7	3	-	6106.18	6106.18	6106.18	64075.7	52443	51258.8	1.2047	0.00666995	0.026393	0.109184	-3.19517	down
MW0156793	Ser-Ile-Gln	Amino acids and derivatives	Amino acids and derivatives	C14H26N4O6	3	-	98467.3	588361	588124	19693.5	19693.5	19693.5	1.11101	0.1311	0.185321	21.58	4.43162	up
MW0156808	Ser-Leu-Ala	Amino acids and derivatives	Amino acids and derivatives	C12H23N3O5	3	-	11546.2	11546.2	11546.2	115881	87555.8	98832.7	1.20378	0.00841005	0.0303204	0.114595	-3.12538	down
Lcsp003090	Ser-Leu-Leu	Amino acids and derivatives	Amino acids and derivatives	C15H29N3O5	1	10329-74-5	88394.1	100847	70557.5	1.36122e+06	2.35792e+06	2.11706e+06	1.19747	0.0250298	0.0557054	0.044515	-4.48956	down
MW0156867	Ser-Phe-Asn	Amino acids and derivatives	Amino acids and derivatives	C16H22N4O6	3	-	12935.4	12935.4	12935.4	130946	168571	147492	1.20502	0.00634197	0.0257437	0.0868133	-3.52594	down
MW0156893	Ser-Pro-Ile	Amino acids and derivatives	Amino acids and derivatives	C14H25N3O5	3	-	10212	10212	10212	112139	136167	166885	1.20248	0.0149348	0.0410542	0.0737878	-3.76047	down
MW0156896	Ser-Pro-Phe	Amino acids and derivatives	Amino acids and derivatives	C17H23N3O5	3	-	6477.57	6477.57	6477.57	66271.5	68368.9	56802.6	1.20566	0.00382811	0.0197906	0.101507	-3.30036	down
MWS201381	Ser-Trp	Amino acids and derivatives	Amino acids and derivatives	C14H17N3O4	2	94421-70-2	3655.83	3655.83	18279.1	49049.1	66742.1	87079.7	1.08931	0.0195811	0.0477617	0.126143	-2.98687	down
Lcsp002417	Ser-Val-Leu	Amino acids and derivatives	Amino acids and derivatives	C14H27N3O5	1	-	9093.32	9093.32	9093.32	94300.6	99209.9	45466.6	1.1742	0.0543285	0.093721	0.114153	-3.13096	down
pme2024	Serotonin; 5-Hydroxytryptamine*	Alkaloids	Plumerane	C10H12N2O	3	50-67-9	45745.8	55184.8	58945.3	163866	283916	291393	1.16562	0.0417694	0.0784787	0.21629	-2.20896	down
pme3443	Sinapinaldehyde	Phenolic acids	Phenolic acids	C11H12O4	3	4206-58-0	35479.8	52140.5	42773.3	7094.43	7094.43	7094.43	1.1981	0.017127	0.0437064	6.12657	2.61508	up
Lmmn000214	Solatriose	Others	Saccharides	C18H32O15	3	528-40-5	194427	245295	107915	956423	1.00206e+06	1.37275e+06	1.15904	0.0135621	0.0388621	0.164395	-2.60476	down
MWSslk002	Sophoricoside	Flavonoids	Isoflavones	C21H20O10	3	152-95-4	826204	832061	860397	132829	158215	176778	1.20124	2.91772e-06	0.000888555	5.3838	2.42863	up
Lmqn000213	Stachyose	Others	Saccharides	C24H42O21	1	470-55-3	267592	294771	113174	23312	56284.2	30645.6	1.10282	0.0752613	0.120126	6.12778	2.61536	up
Lmqp000873	Succinic anhydride	Organic acids	Organic acids	C4H4O3	3	108-30-5	24724.3	24724.3	24724.3	155569	212356	219882	1.20034	0.0137686	0.0388621	0.126186	-2.98638	down
pme3337	Succinyladenosine	Nucleotides and derivatives	Nucleotides and derivatives	C14H17N5O8	1	4542-23-8	1.99074e+06	2.94789e+06	2.71786e+06	862827	1.0091e+06	761115	1.1646	0.0229786	0.0526139	2.90785	1.53995	up
Zmln000899	Syringaldehyde-4-O-glucoside	Others	Aldehyde compounds	C15H20O9	3	-	67367	69167.2	80407.7	23185	22686	30409.2	1.182	0.00146981	0.0122039	2.84401	1.50793	up
Rfmb26201	Syringaresinol-4'-O-(6''-acetyl)glucoside	Lignans and Coumarins	Lignans	C30H38O14	3	-	74954	35247	58153.9	19789.2	7986.63	18931.7	1.05209	0.0600339	0.101123	3.60445	1.84978	up
MWSHC2047	Syringaresinol-4'-O-glucoside; Acanthoside B	Lignans and Coumarins	Lignans	C28H36O13	1	7374-79-0	246060	189279	278615	26489.4	49435.7	33933.7	1.17741	0.0121887	0.0365662	6.49884	2.70018	up
Zmgp004436	Syringetin 3-O-galactoside*	Flavonoids	Chalcones	C23H24O13	1	-	12295.9	12295.9	12295.9	104102	127908	106083	1.20505	0.00572088	0.0247503	0.109105	-3.19621	down
Lmsp004749	Syringetin-3-O-rutinoside	Flavonoids	Flavonols	C29H34O17	3	53430-50-5	34522.8	51769.7	23732	133743	153132	157472	1.14995	0.000559188	0.00813545	0.24761	-2.01386	down
HJAP006	Syringetin-7-O-glucoside*	Flavonoids	Flavonols	C23H24O13	1	-	12894.9	12894.9	12894.9	81069.1	154677	83023.3	1.18254	0.0611735	0.102622	0.121357	-3.04268	down
Lszp210010	Tatarine	Alkaloids	Alkaloids	C15H20N2O6	3	-	498398	619615	583763	260738	252079	176547	1.15388	0.00227074	0.0151752	2.46862	1.3037	up
mws0044	Taxifolin(Dihydroquercetin)	Flavonoids	Flavanonols	C15H12O7	1	480-18-2	3.98772e+06	4.26228e+06	2.66541e+06	1.22558e+07	1.21658e+07	1.52886e+07	1.17065	0.00409815	0.020544	0.274877	-1.86314	down
MWSslk013	Tectoridin	Flavonoids	Isoflavones	C22H22O11	3	611-40-5	325704	270789	232919	812358	791879	555677	1.14707	0.0238435	0.0540607	0.384002	-1.38081	down
MW0157674	Thr-Ile-Ala	Amino acids and derivatives	Amino acids and derivatives	C13H25N3O5	3	-	18660.7	18660.7	18660.7	171198	268521	201424	1.2001	0.0210545	0.0496609	0.0873161	-3.51761	down
MW0157689	Thr-Ile-Phe	Amino acids and derivatives	Amino acids and derivatives	C19H29N3O5	3	-	14421	27671.4	39444.1	608678	422692	386177	1.17802	0.022111	0.0511259	0.0575194	-4.11981	down
Lcsn001170	Thr-Leu	Amino acids and derivatives	Amino acids and derivatives	C10H20N2O4	1	50299-12-2	7567.72	9052.05	18355.3	27630.8	35147	22773.8	1.02386	0.0270401	0.0579581	0.408818	-1.29047	down
MW0157711	Thr-Leu-Thr	Amino acids and derivatives	Amino acids and derivatives	C14H27N3O6	3	-	157258	165903	164861	1.18143e+06	1.06887e+06	1.28787e+06	1.20521	0.0037917	0.0197891	0.137931	-2.85798	down
MW0157745	Thr-Met-Met	Amino acids and derivatives	Amino acids and derivatives	C14H27N3O5S2	3	-	10132	12023	9190.54	157055	147589	135734	1.20446	0.00174049	0.0131557	0.0711786	-3.81241	down
Zmxp003624	Thunberginol C	Lignans and Coumarins	Coumarins	C15H12O5	3	147517-06-4	51931.1	75633.1	83529.2	7452.33	7452.33	7452.33	1.19716	0.0220256	0.0511259	9.44194	3.23908	up
Lmgn007652	Tianshic acid	Lipids	Free fatty acids	C18H34O5	3	-	2.89847e+06	2.56444e+06	2.99351e+06	768068	994258	723897	1.18898	0.000518273	0.00796299	3.40131	1.76609	up
Lawp007254	Torosanin	Quinones	Quinones	C32H28O9	3	-	376115	487353	376874	52333.4	40314.9	52257.8	1.19942	0.00945033	0.0322331	8.55963	3.09755	up
Yarn005295	Tortoside A	Lignans and Coumarins	Lignans	C28H36O13	3	-	76767.9	99903	124069	28200.3	5640.05	5640.05	1.08954	0.0102759	0.0334553	7.61745	2.92931	up
Hmln003169	Trachelogenin	Lignans and Coumarins	Lignans	C21H24O7	3	34209-69-3	86423.4	66768.7	81119.3	32448	25657.9	19072.8	1.15454	0.00301672	0.0174017	3.03596	1.60215	up
mws0216	Trans-4-Hydroxy-L-proline*	Amino acids and derivatives	Amino acids and derivatives	C5H9NO3	3	51-35-4	3.36787e+06	4.69351e+06	4.82128e+06	2.08432e+07	1.72691e+07	2.51098e+07	1.18399	0.0147778	0.0407318	0.203768	-2.295	down
pme2062	Trans-Zeatin	Alkaloids	Alkaloids	C10H13N5O	3	1637-39-4	344089	445233	623526	51408.5	51408.5	51408.5	1.19256	0.0358804	0.0703484	9.16092	3.19549	up
pmb0892	Trans-Zeatin-1-O-Glucoside	Alkaloids	Alkaloids	C16H23N5O6	3	56329-06-7	69068.7	107093	93074	30744.2	31770.8	37042.8	1.16004	0.0331329	0.0664275	2.70432	1.43526	up
mws0920	Tricetin (5,7,3',4',5'-Pentahydroxyflavone)	Flavonoids	Flavones	C15H10O7	2	520-31-0	555455	363377	335681	1.44041e+06	1.22089e+06	1.58537e+06	1.16235	0.00255308	0.0159747	0.295411	-1.7592	down
Lmzp004885	Tricin (5,7,4'-Trihydroxy-3',5'-dimethoxyflavone)	Flavonoids	Flavones	C17H14O7	1	520-32-1	37094.4	37201.2	39988.8	284966	255341	268205	1.20615	0.00122036	0.0113112	0.141351	-2.82264	down
pmb0716	Tricin-4'-O-glucoside-7-O-glucoside*	Flavonoids	Flavones	C29H34O17	1	-	30866.3	14675.9	22816.1	49043.1	68687	71387.9	1.09251	0.0124868	0.036988	0.361458	-1.4681	down
Zbsp004455	Tricin-5,7-O-diglucoside*	Flavonoids	Flavones	C29H34O17	1	-	38678.2	40815.6	31860.6	176183	162247	148315	1.19834	0.00189307	0.0135773	0.228774	-2.12801	down
Zbsp004650	Tricin-5-O-Glucoside	Flavonoids	Flavones	C23H24O12	2	32769-00-9	499705	638527	685409	1.15362e+06	1.64078e+06	1.49351e+06	1.14501	0.0188199	0.0461789	0.425299	-1.23345	down
Zmxp005470	Tricin-7-O-(6''-O-malonyl)glucoside	Flavonoids	Flavones	C26H26O15	1	-	80959.1	107080	101355	263348	296346	250089	1.18547	0.00122469	0.0113112	0.357372	-1.4845	down
Zmzp000145	Trimethyllysine	Amino acids and derivatives	Amino acids and derivatives	C9H20N2O2	3	23284-33-5	999312	1.07075e+06	882714	2.25265e+06	2.00236e+06	2.27577e+06	1.18904	0.000807223	0.00975791	0.452133	-1.14518	down
MW0158096	Trp-Arg-His	Amino acids and derivatives	Amino acids and derivatives	C23H31N9O4	3	-	8.78208e+06	1.00093e+07	7.92824e+06	3.42049e+06	2.83655e+06	3.91254e+06	1.1745	0.00394753	0.020107	2.62741	1.39364	up
MW0158143	Trp-Glu-Glu	Amino acids and derivatives	Amino acids and derivatives	C21H26N4O8	3	-	48337.3	44688.3	57425.5	226675	190001	205400	1.19758	0.00196432	0.0138006	0.241853	-2.0478	down
Lazp007726	Tupichinol E	Flavonoids	Flavonols	C17H14O6	3	-	286307	309830	292587	61425.1	76830.5	88584.8	1.19227	3.40188e-05	0.00237453	3.91784	1.97006	up
MWS201479	Tyr-Gly*	Amino acids and derivatives	Amino acids and derivatives	C11H14N2O4	1	673-08-5	51557	37358.6	24493	236067	257196	252554	1.17782	4.17928e-05	0.00237453	0.152059	-2.71729	down
MW0158714	Tyr-Met	Amino acids and derivatives	Amino acids and derivatives	C20H22N2O7S	3	-	1.48558e+07	1.39918e+07	1.56507e+07	1.09245e+06	1.08479e+06	1.05719e+06	1.20678	0.00120477	0.0113112	13.7577	3.78216	up
MW0110291	Tyr-Phe	Amino acids and derivatives	Amino acids and derivatives	C18H20N2O4	3	17355-11-2	25074.3	13859	15999.6	244126	388078	353373	1.1926	0.0184772	0.0457948	0.0557368	-4.16523	down
MW0158594	Tyr-Pro-Trp	Amino acids and derivatives	Amino acids and derivatives	C25H28N4O5	3	-	710712	693182	704340	3.0832e+06	2.65538e+06	2.3299e+06	1.19833	0.0118057	0.0359419	0.261293	-1.93626	down
MW0110225	Tyr-Tyr	Amino acids and derivatives	Amino acids and derivatives	C18H20N2O5	3	1050-28-8	24731.7	19616.5	23316.5	555769	579578	574416	1.20603	9.57632e-05	0.00308695	0.0395755	-4.65925	down
Zbqp002380	Tyrosylleucine	Amino acids and derivatives	Amino acids and derivatives	C15H22N2O4	1	17355-10-1	76320.5	104808	58006.5	1.73176e+06	2.37481e+06	1.94775e+06	1.1987	0.00909148	0.0317547	0.0394982	-4.66207	down
pmb2922	Uridine 5'-diphospho-D-glucose	Nucleotides and derivatives	Nucleotides and derivatives	C15H24N2O17P2	1	133-89-1	1.6146e+06	1.34456e+06	1.17522e+06	1.00396e+07	9.1808e+06	1.12201e+07	1.20016	0.00325045	0.0179735	0.135818	-2.88025	down
MW0159015	Val-Gly-Val	Amino acids and derivatives	Amino acids and derivatives	C12H23N3O4	3	-	35651.9	15394.6	34666.8	177220	224743	201972	1.16195	0.00177778	0.0131581	0.141925	-2.8168	down
Lcsp001751	Val-Ile-Asp	Amino acids and derivatives	Amino acids and derivatives	C15H27N3O6	1	-	5931.78	5931.78	5931.78	50413.9	78792.8	57895	1.19953	0.0219009	0.0509987	0.0951105	-3.39425	down
Lcsp002568	Val-Ile-Val	Amino acids and derivatives	Amino acids and derivatives	C16H31N3O4	1	-	4265.47	4265.47	4265.47	58641.7	63854.3	50898.1	1.20562	0.00490713	0.0227248	0.0737995	-3.76025	down
MW0159135	Val-Pro-Asp	Amino acids and derivatives	Amino acids and derivatives	C14H23N3O6	3	-	40200.4	20947.3	30821.5	303821	230627	99059.4	1.11495	0.0934951	0.141404	0.145175	-2.78414	down
MW0159147	Val-Pro-Val	Amino acids and derivatives	Amino acids and derivatives	C15H27N3O4	3	-	20812.5	24199.8	15984.8	154622	161515	208803	1.19524	0.0107484	0.0341128	0.116198	-3.10534	down
MWS201400	Val-Trp	Amino acids and derivatives	Amino acids and derivatives	C16H21N3O3	1	24587-37-9	20507.1	28787.1	17066.2	61498.1	99662.1	67157.1	1.14127	0.0365379	0.0711709	0.29065	-1.78265	down
MW0110454	Val-Tyr	Amino acids and derivatives	Amino acids and derivatives	C14H20N2O4	3	3061-91-4	15701.1	15701.1	15701.1	136265	151813	160701	1.20606	0.00283246	0.0167502	0.104959	-3.2521	down
MW0159230	Val-Tyr-Tyr	Amino acids and derivatives	Amino acids and derivatives	C23H29N3O6	3	-	41834.2	35150	32434.5	184060	185419	319555	1.17949	0.049573	0.088106	0.1588	-2.65472	down
mws0028	Vanillic acid	Phenolic acids	Phenolic acids	C8H8O4	3	121-34-6	153309	154212	179221	62629.3	48598	51831.6	1.19071	0.00160297	0.0127308	2.98507	1.57777	up
MWSmce632	Vanillin acetate	Others	Aldehyde compounds	C10H10O4	3	881-68-5	176500	173626	191730	50735.8	62724.8	64962.2	1.19403	0.000103192	0.00320227	3.03693	1.60261	up
Zmtn001661	Vanilloloside	Others	Alcohol compounds	C14H20O8	3	74950-96-2	133827	204517	142204	67800.7	61476.9	51678.5	1.14972	0.0413698	0.0778169	2.65561	1.40904	up
Zbsn009679	Velutin (5,4'-dihydroxy-7,3'-dimethoxyflavone)	Flavonoids	Flavones	C17H14O6	3	25739-41-7	157269	150135	126297	26990.3	34600.8	35459.3	1.19439	0.00419281	0.0208247	4.46882	2.1599	up
Zbsn003878	Vicenin-3	Flavonoids	Flavones	C26H28O14	3	59914-91-9	674408	490941	484738	56649.6	49676.5	62626.1	1.19963	0.0152454	0.0413472	9.76659	3.28786	up
Wahp004848	Viscumneoside I	Flavonoids	Flavanones	C27H32O15	3	-	32230.5	33239.4	32233.5	93652.7	117818	77543.5	1.17725	0.0319802	0.0647482	0.338057	-1.56466	down
Wahp004750	Viscumneoside III(Homoeriodictyol-7-O-Apiosyl-(1-2)-Glucopyranoside)	Flavonoids	Flavones	C27H32O15	3	118985-27-6	39841.2	44316.2	41295.5	87611.4	156273	129901	1.14777	0.053128	0.0922306	0.335628	-1.57506	down
Lmhn002321	Vnilloylcaffeoyltartaric acid	Phenolic acids	Phenolic acids	C21H18O12	3	-	319863	256224	246254	93596.6	74377.4	94209.4	1.18433	0.0103732	0.0335	3.13651	1.64916	up
mws0668	Xanthosine	Nucleotides and derivatives	Nucleotides and derivatives	C10H12N4O6	1	146-80-5	925029	866973	829503	394716	351470	370855	1.20014	0.000748169	0.00947649	2.34683	1.23071	up
Cmyp002064	Yuanhuanin	Flavonoids	Flavones	C22H22O11	3	83133-14-6	153156	212442	155290	1.83436e+06	2.77129e+06	1.79765e+06	1.19527	0.0250403	0.0557054	0.0813467	-3.61977	down
Lmxp000939	Zarzissine	Alkaloids	Alkaloids	C5H5N5	3	160568-14-9	4.27792e+06	3.90161e+06	4.15502e+06	1.86817e+06	1.78937e+06	1.88002e+06	1.2035	0.00138908	0.0119353	2.22743	1.15538	up
Hahp000801	alanine betaine	Alkaloids	Alkaloids	C5H11NO2	3	-	3.17258e+06	3.37101e+06	3.67073e+06	2.35084e+07	2.40372e+07	2.46243e+07	1.20591	2.25229e-05	0.00194882	0.141531	-2.82081	down
Wafn011571	alpha-Hydroxylinoleic acid*	Lipids	Free fatty acids	C18H32O3	1	57818-44-7	1.27603e+06	1.36732e+06	1.3616e+06	636346	624985	630680	1.20494	0.00156766	0.0125438	2.11677	1.08186	up
Ybmn003693	cagayanone A	Lignans and Coumarins	Lignans	C20H18O5	3	-	46833	8229.3	39001.4	201892	186734	171662	1.05874	0.000680269	0.00909237	0.167885	-2.57446	down
Sadn012445	cannabigerolic acid	Terpenoids	Sesquiterpenoids	C22H32O4	3	25555-57-1	11639.9	12454.6	13598.1	1229.73	1229.73	1229.73	1.20629	0.00250137	0.0158774	10.2171	3.35291	up
Zajn002491	catechin-4-β-D-galactopyranoside*	Flavonoids	Flavanols	C21H24O11	1	-	38285.1	49994.4	18593.3	121947	151148	247209	1.10201	0.0606145	0.101892	0.205405	-2.28346	down
Lcsp003365	cis-Zeatin riboside	Alkaloids	Alkaloids	C15H21N5O5	3	15896-46-5	46189	57771.6	46004.2	2804.08	2804.08	14020.4	1.0953	0.00130164	0.0117577	7.64013	2.9336	up
Zazp002547	cyclo-(Gly-Phe)	Amino acids and derivatives	Amino acids and derivatives	C11H12N2O2	1	10125-07-2	1.82794e+07	1.52744e+07	1.63109e+07	5.35093e+07	5.06489e+07	5.05037e+07	1.20141	1.31994e-05	0.00178586	0.322411	-1.63303	down
Yamp001634	dehydroconiferyl alcohol	Others	Others	C10H10O3	3	-	125727	135033	111906	303031	225892	273323	1.16623	0.0171476	0.0437064	0.464529	-1.10616	down
Ybyn106873	houttuynoside A	Phenolic acids	Phenolic acids	C21H22O11	3	-	489.854	489.854	489.854	2449.27	14811.3	5878.43	1.11464	0.189007	0.249982	0.0635102	-3.97687	down
Lcsp012679	linolenoylethanolamine	Lipids	LPE	C20H35NO2	1	-	23139.2	27800.3	24545.4	78882.2	61500.6	60350.5	1.18157	0.0160922	0.0424647	0.376046	-1.41102	down
Lmmp004651	m-Digallic acid methyl ester	Tannins	Tannin	C15H12O9	2	-	150039	174662	144429	289237	388597	261999	1.12634	0.0483977	0.0865056	0.499163	-1.00242	down
Smcp001137	naphthisoxazol A	Alkaloids	Alkaloids	C11H9NO2	3	-	4.07401e+06	4.2279e+06	3.73729e+06	1.22407e+07	1.26465e+07	1.21037e+07	1.20433	3.2429e-06	0.000888555	0.325464	-1.61943	down
Salp002057	neoverataline A	Alkaloids	Steroid alkaloids	C27H41NO8	3	-	45275.3	30184.7	33025	96197.3	125944	108088	1.16858	0.00451753	0.0218232	0.328514	-1.60597	down
Ylyp002274	niazidin	Alkaloids	Alkaloids	C15H18N2O6S	3	-	161864	120533	133171	518083	862299	754899	1.17992	0.0285727	0.0598773	0.19462	-2.36127	down
Zmhn002301	p-Coumaric acid-4-O-glucoside	Phenolic acids	Phenolic acids	C15H18O8	1	117405-48-8	220690	193734	261164	117624	76819.1	102337	1.13339	0.00913762	0.0317595	2.27639	1.18675	up
Lmhn002683	p-Coumaroylcaffeoyltartaric acid	Phenolic acids	Phenolic acids	C22H18O11	3	-	121672	127985	102796	13857.3	2771.46	2771.46	1.14388	0.00111209	0.0107893	18.1675	4.18329	up
Lmhp005784	p-Coumaroylferuloylcadaverine	Alkaloids	Phenolamine	C24H28N2O5	2	-	32804.1	47951.2	49427.8	214876	182208	183936	1.18619	0.00116723	0.0110283	0.224059	-2.15805	down
Ymjm000152	p-Hydroxypheny-β-D-allopyranoside	Others	Others	C12H16O7	1	-	30433.3	23165.3	31280.9	56609.5	58860.5	82736.8	1.13367	0.0361678	0.0707014	0.428237	-1.22352	down
Zmgp004060	paratensein-7-O-glucoside	Flavonoids	Isoflavones	C22H22O11	3	-	295022	373044	295406	835506	1.1662e+06	842157	1.17103	0.0239393	0.0540607	0.33879	-1.56153	down
Yphn003868	plantalloside	Phenolic acids	Phenolic acids	C29H36O16	3	-	6.78152e+06	9.21e+06	6.02328e+06	343509	218166	306141	1.19926	0.017967	0.0449941	25.368	4.66494	up
Sajp003234	pteroside W	Terpenoids	Sesquiterpenoids	C21H30O9	3	-	3929.14	3929.14	3929.14	28941.6	25441.7	25262.2	1.20588	0.00279174	0.0166291	0.147998	-2.75635	down
Wbtp005613	robustaquinone F	Flavonoids	Other Flavonoids	C15H10O7	3	-	29445.6	32556.5	43663.2	100488	138567	138546	1.17108	0.0120823	0.036483	0.279834	-1.83736	down
Lskp211424	siliendines A glucose	Alkaloids	Alkaloids	C20H20N2O9	3	-	745579	600827	571084	109126	169200	124135	1.18468	0.00643089	0.0259764	4.76441	2.2523	up
Wasn000410	sn-glycero-3-phospho-(1'-sn-glycerol)	Others	Others	C6H15O8P	1	-	233208	309312	238215	2.56635e+06	2.70757e+06	2.08864e+06	1.2003	0.00647506	0.0260269	0.106041	-3.2373	down
MWSHC2041	sophorabioside	Flavonoids	Isoflavones	C27H30O14	3	2945-88-2	222041	187742	205021	26379.3	21412.2	30600.7	1.19985	0.00175903	0.0131557	7.84267	2.97134	up
Zamn00402	sorbose*	Others	Saccharides	C6H12O6	1	3615-56-3	1.19815e+06	1.35931e+06	1.23038e+06	4.49591e+06	3.87763e+06	4.32818e+06	1.20153	0.00229689	0.0152692	0.298215	-1.74558	down
Hahn002315	syringaresinol-4-O-β-D-glucopyranoside	Lignans and Coumarins	Lignans	C28H36O13	2	-	128294	98849.4	73604.9	38604.7	46283.9	64208.7	1.02273	0.0666398	0.109198	2.01712	1.0123	up
Sagn007583	talaroderxine A	Quinones	Anthraquinone	C32H30O10	3	-	27533.5	33540.1	24733.6	5398.19	5451.46	4347.1	1.19645	0.0108246	0.0342223	5.64642	2.49734	up
Wbmp002283	Α-hydroxyquinoline	Alkaloids	Alkaloids	C9H7NO	1	-	25033.5	40042.1	21026	112101	93084.3	98089.2	1.15335	0.000875006	0.00985281	0.283906	-1.81651	down
Sadn012504	Δ-8-tetrahydrocannabinolic acid A	Terpenoids	Sesquiterpenoids	C22H30O4	3	23978-89-4	23617.1	24640.9	20001.4	1907.97	1907.97	1907.97	1.20555	0.0045266	0.0218232	11.9253	3.57595	up
Sadn012363	Δ9-tetrahydrocannabinolic acid A(Δ9-THCA-A)	Others	Others	C22H30O4	3	23978-85-0	35088.8	38661.9	41102.4	94351.2	99849.1	84049.2	1.19289	0.00319937	0.0178297	0.41277	-1.27659	down
pme2380	α-Ketoglutaric acid	Organic acids	Organic acids	C5H6O5	3	328-50-7	15986	15986	15986	98366.1	130516	145366	1.1994	0.0158779	0.0422072	0.128145	-2.96415	down
mws0675	β-Nicotinamide mononucleotide	Nucleotides and derivatives	Nucleotides and derivatives	C11H15N2O8P	3	1094-61-7	14338.8	41612.7	13551.3	167230	215350	78081.3	1.0851	0.0766403	0.121736	0.150876	-2.72856	down
mws0976	β-Pseudouridine	Nucleotides and derivatives	Nucleotides and derivatives	C9H12N2O6	3	1445-07-4	50281.6	53376.9	45643.3	31004.7	21502.9	16733.4	1.09555	0.0106176	0.0339152	2.15627	1.10853	up
pme3011	γ-Aminobutyric acid	Organic acids	Organic acids	C4H9NO2	3	56-12-2	1.15749e+06	1.17592e+06	1.0813e+06	436377	404823	396393	1.20362	0.000363171	0.00635163	2.75916	1.46423	up
Wdtp002760	γ-L-Glutamyl-L-[S-(4-hydroxyphenylbenzyl)]cysteine glycine	Amino acids and derivatives	Amino acids and derivatives	C17H23N3O7S	3	-	2299.99	14630.3	2299.99	42831.8	49101.9	18810.4	1.00773	0.0631183	0.104709	0.173646	-2.52578	down

## Sheet: Table10
Table S10. List of DEGs (differentially expressed genes) associated with starch and sucrose metabolism
ID	R1-12-1_fpkm	R1-12-2_fpkm	R1-12-3_fpkm	R1-24-1_fpkm	R1-24-2_fpkm	R1-24-3_fpkm	R1-48-1_fpkm	R1-48-2_fpkm	R1-48-3_fpkm	R2-12-1_fpkm	R2-12-2_fpkm	R2-12-3_fpkm	R2-24-1_fpkm	R2-24-2_fpkm	R2-24-3_fpkm	R2-48-1_fpkm	R2-48-2_fpkm	R2-48-3_fpkm	S1-12-1_fpkm	S1-12-2_fpkm	S1-12-3_fpkm	S1-24-1_fpkm	S1-24-2_fpkm	S1-24-3_fpkm	S1-48-1_fpkm	S1-48-2_fpkm	S1-48-3_fpkm	S2-12-1_fpkm	S2-12-2_fpkm	S2-12-3_fpkm	S2-24-1_fpkm	S2-24-2_fpkm	S2-24-3_fpkm	S2-48-1_fpkm	S2-48-2_fpkm	S2-48-3_fpkm	chr	start	end	strand	gene_name	gene_description	KEGG	KEGG pathway	NR	Swissprot	Tremble	KOG	GO
SORBI_3001G334900	0.1721	0.1021	0.3217	2.5285	1.9332	1.9276	30.3689	32.2194	27.1164	0.1814	0.1648	0.2728	1.2832	1.8224	1.6836	25.3312	26.5788	24.1727	5.2247	4.4912	4.7452	44.7008	43.5879	44.6171	51.5212	50.3874	48.873	11.2867	9.1067	8.5026	47.483	48.4994	55.0836	66.526	65.1132	71.7657	1	62362305	62365602	+	SORBI_3001G334900	hypothetical protein	K19892 glucan endo-1,3-beta-glucosidase 4 [EC:3.2.1.39] | (RefSeq) glucan endo-1,3-beta-glucosidase 1 (A)	ko00500: Starch and sucrose metabolism; ko01100: Metabolic pathways	PLASMODESMATA CALLOSE-BINDING PROTEIN 4 [Sorghum bicolor]	PDCB2_ARATH RecName: Full=PLASMODESMATA CALLOSE-BINDING PROTEIN 2; Short=AtPDCB2; AltName: Full=Glucan endo-1,3-beta-glucosidase-like protein 3; Flags: Precursor;	C5WWI8_SORBI RecName: Full=X8 domain-containing protein {ECO:0000259|SMART:SM00768};	--	GO:0031225,anchored component of membrane; GO:0046658,anchored component of plasma membrane; GO:0009506,plasmodesma; GO:0001872,(1->3)-beta-D-glucan binding; GO:0030247,polysaccharide binding; GO:0009408,response to heat; GO:0003674,molecular_function; GO:0005488,binding; GO:0030246,carbohydrate binding; GO:0006950,response to stress; GO:0008150,biological_process; GO:0009266,response to temperat…
SORBI_3002G329500	4.4375	5.8479	5.404	5.2905	4.829	6.3762	107.29	103.798	117.382	15.5879	15.5481	15.0018	18.3278	18.0144	17.4415	94.3393	91.3865	94.7988	11.8754	14.1323	9.9998	259.642	261.132	238.408	779.702	802.773	784.867	25.2262	23.6966	23.9462	245.819	251.514	251.898	542.471	555.488	534.709	2	69849041	69852154	+	SORBI_3002G329500	hypothetical protein	K01177 beta-amylase [EC:3.2.1.2] | (RefSeq) beta-amylase (A)	ko00500: Starch and sucrose metabolism; ko01100: Metabolic pathways; ko01110: Biosynthesis of secondary metabolites	beta-amylase [Sorghum bicolor]	AMYB_MAIZE RecName: Full=Beta-amylase; EC=3.2.1.2; AltName: Full=1,4-alpha-D-glucan maltohydrolase;	A0A1B6QET0_SORBI RecName: Full=Beta-amylase {ECO:0000256|ARBA:ARBA00012594, ECO:0000256|RuleBase:RU000509}; EC=3.2.1.2 {ECO:0000256|ARBA:ARBA00012594, ECO:0000256|RuleBase:RU000509};	--	GO:0102229,amylopectin maltohydrolase activity; GO:0016161,beta-amylase activity; GO:0000272,polysaccharide catabolic process; GO:0003674,molecular_function; GO:0003824,catalytic activity; GO:0004553,hydrolase activity, hydrolyzing O-glycosyl compounds; GO:0016787,hydrolase activity; GO:0016798,hydrolase activity, acting on glycosyl bonds; GO:0016160,amylase activity; GO:0005975,carbohydrate meta…
SORBI_3001G075000	0.5403	0.534	0.6199	0.8962	1.181	1.0484	1.6908	1.969	1.5815	0.1444	0.2699	0.0827	0.3912	0.3109	0.4255	2.8184	2.5526	2.8964	1.8084	1.3254	1.5506	2.3355	2.4488	2.4455	7.0698	6.7505	7.2677	1.6405	1.3426	1.5525	2.2414	2.0076	2.2057	5.3277	5.7823	6.6831	1	5710449	5713111	-	SORBI_3001G075000	hypothetical protein	K01176 alpha-amylase [EC:3.2.1.1] | (RefSeq) alpha-amylase isozyme 2A (A)	ko00500: Starch and sucrose metabolism; ko01100: Metabolic pathways; ko01110: Biosynthesis of secondary metabolites	hypothetical protein SORBI_3001G075000 [Sorghum bicolor]	SIT2_ORYSJ RecName: Full=L-type lectin-domain containing receptor kinase SIT2 {ECO:0000305}; EC=2.7.11.1 {ECO:0000250|UniProtKB:Q6H7D2}; AltName: Full=Protein SALT INTOLERANCE 2 {ECO:0000303|PubMed:24907341}; Flags: Precursor;	C5WZ75_SORBI RecName: Full=Protein kinase domain-containing protein {ECO:0000259|PROSITE:PS50011};	--	GO:0016021,integral component of membrane; GO:0005886,plasma membrane; GO:0005524,ATP binding; GO:0030246,carbohydrate binding; GO:0106310,protein serine kinase activity; GO:0004675,transmembrane receptor protein serine/threonine kinase activity; GO:1901001,negative regulation of response to salt stress; GO:0006468,protein phosphorylation; GO:0000166,nucleotide binding; GO:0003674,molecular_funct…
SORBI_3004G309000	53.0974	55.906	55.6888	185.918	197.435	205.246	2811.88	2675.51	2657.35	64.5239	60.6976	74.7192	167.806	169.771	172.473	2142.49	1910.93	1891.7	174.592	206.563	158.851	2377.55	2363.68	2486.01	4229.9	4076.3	4184.48	231.909	211.38	202.834	2554.38	2387.89	2609.57	3550.87	3646.13	3811.48	4	64636436	64638642	-	SORBI_3004G309000	hypothetical protein	K01176 alpha-amylase [EC:3.2.1.1] | (RefSeq) alpha-amylase (A)	ko00500: Starch and sucrose metabolism; ko01100: Metabolic pathways; ko01110: Biosynthesis of secondary metabolites	alpha-amylase [Sorghum bicolor]	AMY1_ORYSJ RecName: Full=Alpha-amylase; EC=3.2.1.1 {ECO:0000250|UniProtKB:P00693}; AltName: Full=1,4-alpha-D-glucan glucanohydrolase; AltName: Full=Alpha-amylase isozyme 1B; Flags: Precursor;	C5XSU8_SORBI RecName: Full=Alpha-amylase {ECO:0000256|ARBA:ARBA00012595, ECO:0000256|PIRNR:PIRNR001028}; EC=3.2.1.1 {ECO:0000256|ARBA:ARBA00012595, ECO:0000256|PIRNR:PIRNR001028}; AltName: Full=1,4-alpha-D-glucan glucanohydrolase {ECO:0000256|PIRNR:PIRNR001028};	Alpha-amylase	GO:0004556,alpha-amylase activity; GO:0005509,calcium ion binding; GO:0005983,starch catabolic process; GO:0005987,sucrose catabolic process; GO:0003674,molecular_function; GO:0003824,catalytic activity; GO:0004553,hydrolase activity, hydrolyzing O-glycosyl compounds; GO:0016160,amylase activity; GO:0016787,hydrolase activity; GO:0016798,hydrolase activity, acting on glycosyl bonds; GO:0005488,bi…
SORBI_3009G026800	2.9902	2.6416	1.9202	4.0635	4.0257	4.0582	13.6161	13.514	12.0416	1.6035	1.0894	1.2579	3.0847	3.1517	4.1217	15.2076	14.0555	13.776	7.2706	7.9192	8.3215	11.7224	13.7702	15.6273	25.5204	22.8284	23.6311	8.0591	5.8121	6.5352	11.9358	11.9211	13.8974	17.4631	17.7634	22.5125	9	2401314	2403677	+	SORBI_3009G026800	hypothetical protein	K01176 alpha-amylase [EC:3.2.1.1] | (RefSeq) alpha-amylase isozyme 2A (A)	ko00500: Starch and sucrose metabolism; ko01100: Metabolic pathways; ko01110: Biosynthesis of secondary metabolites	L-type lectin-domain containing receptor kinase VIII.2 [Sorghum bicolor]	LRK82_ARATH RecName: Full=L-type lectin-domain containing receptor kinase VIII.2 {ECO:0000303|PubMed:19773388}; Short=LecRK-VIII.2 {ECO:0000303|PubMed:19773388}; EC=2.7.11.1 {ECO:0000255|PROSITE-ProRule:PRU00159}; Flags: Precursor;	A0A1Z5R1K4_SORBI RecName: Full=Protein kinase domain-containing protein {ECO:0000259|PROSITE:PS50011};	--	GO:0016021,integral component of membrane; GO:0005886,plasma membrane; GO:0005524,ATP binding; GO:0030246,carbohydrate binding; GO:0106310,protein serine kinase activity; GO:0004675,transmembrane receptor protein serine/threonine kinase activity; GO:0042742,defense response to bacterium; GO:0002229,defense response to oomycetes; GO:0006468,protein phosphorylation; GO:0000166,nucleotide binding; G…
SORBI_3002G190500	0.1952	0.1447	0.0805	0.1164	0.1115	0.2574	2.4846	2.2769	3.8987	0.2357	0.0934	0.0644	0.2902	0.1825	0.2651	6.477	6.7269	5.6655	0.2699	0.2863	0.1868	8.7411	8.4504	7.4197	17.8688	20.1837	19.1447	1.2621	1.1178	0.9165	26.8386	26.5768	27.3351	33.1607	37.3724	35.0282	2	57702824	57705485	-	SORBI_3002G190500	hypothetical protein	K01176 alpha-amylase [EC:3.2.1.1] | (RefSeq) LOW QUALITY PROTEIN: alpha-amylase type A isozyme (A)	ko00500: Starch and sucrose metabolism; ko01100: Metabolic pathways; ko01110: Biosynthesis of secondary metabolites	LOW QUALITY PROTEIN: alpha-amylase type A isozyme [Sorghum bicolor]	AMY1_HORVU RecName: Full=Alpha-amylase type A isozyme; EC=3.2.1.1 {ECO:0000269|PubMed:16030022, ECO:0000269|PubMed:18588886, ECO:0000269|PubMed:24089528, ECO:0000269|PubMed:7901200}; AltName: Full=1,4-alpha-D-glucan glucanohydrolase; AltName: Full=HvAMY1; AltName: Full=Low pI alpha-amylase; Flags: Precursor;	A0A811NK52_9POAL RecName: Full=Alpha-amylase {ECO:0000256|ARBA:ARBA00012595, ECO:0000256|PIRNR:PIRNR001028}; EC=3.2.1.1 {ECO:0000256|ARBA:ARBA00012595, ECO:0000256|PIRNR:PIRNR001028}; AltName: Full=1,4-alpha-D-glucan glucanohydrolase {ECO:0000256|PIRNR:PIRNR001028};	Alpha-amylase	GO:0005615,extracellular space; GO:0004556,alpha-amylase activity; GO:0005509,calcium ion binding; GO:0005983,starch catabolic process; GO:0003674,molecular_function; GO:0003824,catalytic activity; GO:0004553,hydrolase activity, hydrolyzing O-glycosyl compounds; GO:0016160,amylase activity; GO:0016787,hydrolase activity; GO:0016798,hydrolase activity, acting on glycosyl bonds; GO:0005488,binding;…
SORBI_3002G225600	0.343	0.2774	0.2571	4.64	4.7238	4.2004	107.261	95.7702	88.9884	0.1643	0.0597	0.1647	0.7172	3.6424	0.5083	41.1968	36.1878	39.1123	2.7043	3.2798	2.6513	140.327	154.674	147.9	169.874	161.523	145.709	9.1546	4.0212	4.187	179.98	159.932	161.576	120.874	113.463	127.348	2	61762863	61764954	+	SORBI_3002G225600	hypothetical protein	K01176 alpha-amylase [EC:3.2.1.1] | (RefSeq) alpha-amylase isozyme 3C (A)	ko00500: Starch and sucrose metabolism; ko01100: Metabolic pathways; ko01110: Biosynthesis of secondary metabolites	alpha-amylase isozyme 3C [Sorghum bicolor]	AMY3C_ORYSJ RecName: Full=Alpha-amylase isozyme 3C; EC=3.2.1.1 {ECO:0000250|UniProtKB:P00693}; AltName: Full=1,4-alpha-D-glucan glucanohydrolase; Flags: Precursor;	C5X2B1_SORBI RecName: Full=Alpha-amylase {ECO:0000256|ARBA:ARBA00012595, ECO:0000256|PIRNR:PIRNR001028}; EC=3.2.1.1 {ECO:0000256|ARBA:ARBA00012595, ECO:0000256|PIRNR:PIRNR001028}; AltName: Full=1,4-alpha-D-glucan glucanohydrolase {ECO:0000256|PIRNR:PIRNR001028};	Alpha-amylase	GO:0004556,alpha-amylase activity; GO:0005509,calcium ion binding; GO:0005983,starch catabolic process; GO:0005987,sucrose catabolic process; GO:0003674,molecular_function; GO:0003824,catalytic activity; GO:0004553,hydrolase activity, hydrolyzing O-glycosyl compounds; GO:0016160,amylase activity; GO:0016787,hydrolase activity; GO:0016798,hydrolase activity, acting on glycosyl bonds; GO:0005488,bi…
SORBI_3006G070298	0.1241	0.184	0.0853	0.1776	0.1013	0.2266	2.2572	2.4937	2.4163	2.0165	1.8122	1.7209	0.3691	0.1428	0.3372	5.0392	3.5983	3.9535	1.3729	1.1765	1.0159	1.4786	2.2173	1.8012	11.8882	10.2861	12.4166	1.0032	0.7328	1.0578	1.4926	1.4833	0.9877	4.624	5.4899	4.986	6	43304436	43308204	-	SORBI_3006G070298	hypothetical protein	K01193 beta-fructofuranosidase [EC:3.2.1.26] | (RefSeq) beta-fructofuranosidase, insoluble isoenzyme 2 (A)	ko00052: Galactose metabolism; ko00500: Starch and sucrose metabolism; ko01100: Metabolic pathways; ko01110: Biosynthesis of secondary metabolites	beta-fructofuranosidase, insoluble isoenzyme 2 [Sorghum bicolor]	INV2_ORYSI RecName: Full=Beta-fructofuranosidase, insoluble isoenzyme 2; EC=3.2.1.26; AltName: Full=Cell wall beta-fructosidase 2; AltName: Full=Invertase 2; AltName: Full=OsCIN2; AltName: Full=Sucrose hydrolase 2; Flags: Precursor;	A0A125QUG5_SORBI SubName: Full=Uncharacterized protein {ECO:0000313|EMBL:KXG18784.1};	Beta-fructofuranosidase (invertase)	GO:0048046,apoplast; GO:0004564,beta-fructofuranosidase activity; GO:0005975,carbohydrate metabolic process; GO:0052576,carbohydrate storage; GO:0042742,defense response to bacterium; GO:0050832,defense response to fungus; GO:0003674,molecular_function; GO:0003824,catalytic activity; GO:0004553,hydrolase activity, hydrolyzing O-glycosyl compounds; GO:0016787,hydrolase activity; GO:0016798,hydrola…
SORBI_3004G166700	19.4614	19.862	20.1491	29.6735	27.5278	26.1787	73.3574	73.7573	69.8178	21.8397	21.9239	20.9083	36.623	37.8084	41.1574	83.0252	82.0212	81.0364	102.417	101.112	100.236	98.8972	105.459	109.15	46.3896	46.8684	49.1783	168.306	153.802	150.842	128.916	122.59	134.804	69.2992	68.953	71.7688	4	51652245	51657175	+	SORBI_3004G166700	hypothetical protein	K01193 beta-fructofuranosidase [EC:3.2.1.26] | (RefSeq) beta-fructofuranosidase, cell wall isozyme (A)	ko00052: Galactose metabolism; ko00500: Starch and sucrose metabolism; ko01100: Metabolic pathways; ko01110: Biosynthesis of secondary metabolites	beta-fructofuranosidase, cell wall isozyme [Sorghum bicolor]	INVA_MAIZE RecName: Full=Beta-fructofuranosidase, cell wall isozyme; EC=3.2.1.26; AltName: Full=Invertase; AltName: Full=Sucrose hydrolase; Flags: Precursor;	A0A194YQ33_SORBI SubName: Full=Uncharacterized protein {ECO:0000313|EMBL:KXG30339.1};	Beta-fructofuranosidase (invertase)	GO:0005576,extracellular region; GO:0004564,beta-fructofuranosidase activity; GO:0005975,carbohydrate metabolic process; GO:0003674,molecular_function; GO:0003824,catalytic activity; GO:0004553,hydrolase activity, hydrolyzing O-glycosyl compounds; GO:0016787,hydrolase activity; GO:0016798,hydrolase activity, acting on glycosyl bonds; GO:0008150,biological_process; GO:0008152,metabolic process; GO…
SORBI_3007G124200	17.5129	14.6365	16.1115	9.6781	10.1061	11.3054	15.8153	15.2665	15.7094	14.3843	15.0653	14.1472	16.0524	15.0108	14.2733	32.2813	32.2458	33.3419	31.5743	32.3055	27.8937	47.7104	49.2982	47.9672	24.9643	22.5913	24.3309	23.9134	22.8209	23.4527	35.032	34.3585	38.6911	20.5805	21.7388	22.6187	7	53211288	53214527	+	SORBI_3007G124200	hypothetical protein	K01087 trehalose 6-phosphate phosphatase [EC:3.1.3.12] | (RefSeq) probable trehalose-phosphate phosphatase 6 (A)	ko00500: Starch and sucrose metabolism; ko01100: Metabolic pathways; ko01110: Biosynthesis of secondary metabolites	probable trehalose-phosphate phosphatase 6 [Sorghum bicolor]	TPP6_ORYSJ RecName: Full=Probable trehalose-phosphate phosphatase 6; Short=OsTPP6; EC=3.1.3.12; AltName: Full=Trehalose 6-phosphate phosphatase;	C5YKT8_SORBI RecName: Full=Trehalose 6-phosphate phosphatase {ECO:0000256|RuleBase:RU361117}; EC=3.1.3.12 {ECO:0000256|RuleBase:RU361117};	Trehalose-6-phosphate synthase component TPS1 and related subunits	GO:0004805,trehalose-phosphatase activity; GO:0005992,trehalose biosynthetic process; GO:0003674,molecular_function; GO:0003824,catalytic activity; GO:0016787,hydrolase activity; GO:0016788,hydrolase activity, acting on ester bonds; GO:0016791,phosphatase activity; GO:0019203,carbohydrate phosphatase activity; GO:0042578,phosphoric ester hydrolase activity; GO:0005975,carbohydrate metabolic proce…
SORBI_3007G014700	25.9506	26.0894	25.9589	37.4068	40.0909	35.6697	175.109	175.192	164.731	25.618	28.6656	30.2456	49.7357	48.8964	50.6511	181.056	177.862	168.488	82.9156	77.441	89.5397	142.893	148.878	152.29	235.996	226.202	231.293	118.139	109.13	109.277	153.259	150.669	152.579	225.096	232.237	235.261	7	1286917	1290190	+	SORBI_3007G014700	hypothetical protein	K00847 fructokinase [EC:2.7.1.4] | (RefSeq) fructokinase-2 (A)	ko00051: Fructose and mannose metabolism; ko00500: Starch and sucrose metabolism; ko00520: Amino sugar and nucleotide sugar metabolism; ko01100: Metabolic pathways; ko01110: Biosynthesis of secondary metabolites; ko01250: Biosynthesis of nucleotide sugars	fructokinase-2 [Sorghum bicolor]	SCRK2_MAIZE RecName: Full=Fructokinase-2; EC=2.7.1.4; AltName: Full=ZmFRK2;	A0A1B6PEZ5_SORBI RecName: Full=PfkB domain-containing protein {ECO:0000259|Pfam:PF00294};	Ribokinase	GO:0005829,cytosol; GO:0005524,ATP binding; GO:0008865,fructokinase activity; GO:0046835,carbohydrate phosphorylation; GO:0006000,fructose metabolic process; GO:0019252,starch biosynthetic process; GO:0000166,nucleotide binding; GO:0003674,molecular_function; GO:0005488,binding; GO:0017076,purine nucleotide binding; GO:0030554,adenyl nucleotide binding; GO:0032553,ribonucleotide binding; GO:00325…
SORBI_3002G328300	0.36	0.1694	0.2827	0.327	0.6044	0.7373	2.3234	2.148	1.919	0.1054	0.0492	0.1056	0.1088	0.1184	0.0466	2.3579	1.6961	2.0785	0.8192	0.7506	0.7378	3.7114	3.7903	3.5261	17.9156	16.6305	16.7316	2.0175	1.7572	1.9201	4.2178	4.1223	4.6836	17.6018	18.9983	21.1318	2	69777273	69781238	-	SORBI_3002G328300	hypothetical protein	K19892 glucan endo-1,3-beta-glucosidase 4 [EC:3.2.1.39] | (RefSeq) glucan endo-1,3-beta-glucosidase 4 (A)	ko00500: Starch and sucrose metabolism; ko01100: Metabolic pathways	glucan endo-1,3-beta-glucosidase 13 [Sorghum bicolor]	E1313_ARATH RecName: Full=Glucan endo-1,3-beta-glucosidase 13; EC=3.2.1.39; AltName: Full=(1->3)-beta-glucan endohydrolase 13; Short=(1->3)-beta-glucanase 13; AltName: Full=Beta-1,3-endoglucanase 13; Short=Beta-1,3-glucanase 13; Flags: Precursor;	C5XAS4_SORBI SubName: Full=Uncharacterized protein {ECO:0000313|EMBL:EER99489.1};	--	GO:0031225,anchored component of membrane; GO:0046658,anchored component of plasma membrane; GO:0005576,extracellular region; GO:0005886,plasma membrane; GO:0009536,plastid; GO:0042973,glucan endo-1,3-beta-D-glucosidase activity; GO:0005975,carbohydrate metabolic process; GO:0071555,cell wall organization; GO:0006952,defense response; GO:0003674,molecular_function; GO:0003824,catalytic activity; …
SORBI_3002G366000	1.8002	1.8238	2.3009	3.9491	3.3793	3.104	17.0233	17.3057	17.778	0.9485	0.991	1.2678	3.3904	2.9261	3.0974	15.7211	12.6274	14.1499	2.7677	2.9049	3.4579	17.6066	15.9281	17.3777	39.0268	39.9743	39.9263	3.2592	3.6138	3.5066	15.6505	16.0044	14.5633	31.5423	31.6414	32.7895	2	72600503	72604304	+	SORBI_3002G366000	hypothetical protein	K19892 glucan endo-1,3-beta-glucosidase 4 [EC:3.2.1.39] | (RefSeq) glucan endo-1,3-beta-glucosidase 1 (A)	ko00500: Starch and sucrose metabolism; ko01100: Metabolic pathways	PLASMODESMATA CALLOSE-BINDING PROTEIN 3 [Sorghum bicolor]	PDCB2_ARATH RecName: Full=PLASMODESMATA CALLOSE-BINDING PROTEIN 2; Short=AtPDCB2; AltName: Full=Glucan endo-1,3-beta-glucosidase-like protein 3; Flags: Precursor;	C5XDT7_SORBI RecName: Full=X8 domain-containing protein {ECO:0000259|SMART:SM00768};	--	GO:0031225,anchored component of membrane; GO:0046658,anchored component of plasma membrane; GO:0009506,plasmodesma; GO:0001872,(1->3)-beta-D-glucan binding; GO:0030247,polysaccharide binding; GO:0009408,response to heat; GO:0003674,molecular_function; GO:0005488,binding; GO:0030246,carbohydrate binding; GO:0006950,response to stress; GO:0008150,biological_process; GO:0009266,response to temperat…
SORBI_3001G085200	0.4495	0.4443	0.3707	1.1433	0.9539	0.5775	7.228	6.8622	6.5327	0.5592	0.3228	0.4946	0.8614	0.4957	0.6784	7.722	7.2296	8.6984	0.8287	0.7101	0.6726	7.2502	7.0539	6.4048	11.3196	10.8732	12.7408	0.5329	0.9731	0.7297	5.4646	5.8873	6.8358	11.532	12.2365	12.9245	1	6574310	6577294	+	SORBI_3001G085200	hypothetical protein	K19891 glucan endo-1,3-beta-glucosidase 1/2/3 [EC:3.2.1.39] | (RefSeq) glucan endo-1,3-beta-glucosidase 3 (A)	ko00500: Starch and sucrose metabolism; ko01100: Metabolic pathways	PLASMODESMATA CALLOSE-BINDING PROTEIN 1 isoform X2 [Sorghum bicolor]	PDCB2_ARATH RecName: Full=PLASMODESMATA CALLOSE-BINDING PROTEIN 2; Short=AtPDCB2; AltName: Full=Glucan endo-1,3-beta-glucosidase-like protein 3; Flags: Precursor;	A0A1Z5S4T9_SORBI RecName: Full=X8 domain-containing protein {ECO:0000259|SMART:SM00768};	--	GO:0031225,anchored component of membrane; GO:0046658,anchored component of plasma membrane; GO:0009506,plasmodesma; GO:0001872,(1->3)-beta-D-glucan binding; GO:0030247,polysaccharide binding; GO:0009408,response to heat; GO:0003674,molecular_function; GO:0005488,binding; GO:0030246,carbohydrate binding; GO:0006950,response to stress; GO:0008150,biological_process; GO:0009266,response to temperat…
SORBI_3002G045800	0.1456	0.0864	0.064	0.3333	0.6655	0.4963	6.846	7.3232	6.8979	0.0767	0.0836	0.0769	0.6236	0.4357	0.3429	6.3801	6.8488	6.5433	0.5412	0.3944	0.546	7.4871	8.4466	9.4079	12.6453	12.2238	12.2647	0.9227	0.6053	0.466	6.9584	6.8974	8.1882	12.1133	11.7686	13.1895	2	4334028	4338627	+	SORBI_3002G045800	hypothetical protein	K19893 glucan endo-1,3-beta-glucosidase 5/6 [EC:3.2.1.39] | (RefSeq) glucan endo-1,3-beta-glucosidase 6 (A)	ko00500: Starch and sucrose metabolism; ko01100: Metabolic pathways	glucan endo-1,3-beta-glucosidase 8 [Sorghum bicolor]	E138_ARATH RecName: Full=Glucan endo-1,3-beta-glucosidase 8; EC=3.2.1.39; AltName: Full=(1->3)-beta-glucan endohydrolase 8; Short=(1->3)-beta-glucanase 8; AltName: Full=Beta-1,3-endoglucanase 8; Short=Beta-1,3-glucanase 8; Flags: Precursor;	C5XAC2_SORBI RecName: Full=X8 domain-containing protein {ECO:0000259|SMART:SM00768};	--	GO:0031225,anchored component of membrane; GO:0046658,anchored component of plasma membrane; GO:0048046,apoplast; GO:0005634,nucleus; GO:0005886,plasma membrane; GO:0009506,plasmodesma; GO:0042973,glucan endo-1,3-beta-D-glucosidase activity; GO:0005975,carbohydrate metabolic process; GO:0006952,defense response; GO:0009664,plant-type cell wall organization; GO:0003674,molecular_function; GO:00038…
SORBI_3002G314500	1.1927	0.9126	0.8883	1.3577	1.5072	0.7804	5.7444	6.4162	6.3038	1.1487	1.2523	1.6257	0.9763	1.4388	1.1846	6.7579	5.7717	7.089	3.5746	3.3342	2.9052	7.7858	7.9886	7.2093	10.7735	10.1847	11.058	5.4729	4.5612	4.0414	8.9496	6.9383	9.7148	10.9621	10.0225	12.258	2	68808766	68813647	+	SORBI_3002G314500	hypothetical protein	K19891 glucan endo-1,3-beta-glucosidase 1/2/3 [EC:3.2.1.39] | (RefSeq) glucan endo-1,3-beta-glucosidase 1 isoform X1 (A)	ko00500: Starch and sucrose metabolism; ko01100: Metabolic pathways	hypothetical protein SORBI_3002G314500 [Sorghum bicolor]	E131_ARATH RecName: Full=Glucan endo-1,3-beta-glucosidase 1; EC=3.2.1.39; AltName: Full=(1->3)-beta-glucan endohydrolase 1; Short=(1->3)-beta-glucanase 1; AltName: Full=Beta-1,3-endoglucanase 1; Short=Beta-1,3-glucanase 1; Flags: Precursor;	A0A1B6QEG6_SORBI RecName: Full=X8 domain-containing protein {ECO:0000259|SMART:SM00768};	--	GO:0046658,anchored component of plasma membrane; GO:0005576,extracellular region; GO:0042973,glucan endo-1,3-beta-D-glucosidase activity; GO:0005975,carbohydrate metabolic process; GO:0006952,defense response; GO:0003674,molecular_function; GO:0003824,catalytic activity; GO:0004553,hydrolase activity, hydrolyzing O-glycosyl compounds; GO:0008422,beta-glucosidase activity; GO:0015926,glucosidase …
SORBI_3004G036800	4.3702	5.8808	6.1019	9.0995	8.1717	8.5903	34.6718	34.6604	30.3388	2.5765	2.9661	2.5467	6.4755	5.6782	6.5959	25.0235	25.2894	27.1803	23.7105	24.5787	36.6478	40.0003	38.8252	39.223	32.5657	31.8975	29.6056	21.0805	20.4384	20.2252	26.242	27.0895	27.6671	26.5252	28.2606	26.3628	4	2950149	2955294	+	SORBI_3004G036800	hypothetical protein	K19893 glucan endo-1,3-beta-glucosidase 5/6 [EC:3.2.1.39] | (RefSeq) glucan endo-1,3-beta-glucosidase 6 (A)	ko00500: Starch and sucrose metabolism; ko01100: Metabolic pathways	glucan endo-1,3-beta-glucosidase 6 [Sorghum bicolor]	E136_ARATH RecName: Full=Glucan endo-1,3-beta-glucosidase 6; EC=3.2.1.39; AltName: Full=(1->3)-beta-glucan endohydrolase 6; Short=(1->3)-beta-glucanase 6; AltName: Full=Beta-1,3-endoglucanase 6; Short=Beta-1,3-glucanase 6; Flags: Precursor;	A0A194YMI7_SORBI RecName: Full=X8 domain-containing protein {ECO:0000259|SMART:SM00768};	--	GO:0031225,anchored component of membrane; GO:0046658,anchored component of plasma membrane; GO:0005886,plasma membrane; GO:0009506,plasmodesma; GO:0009536,plastid; GO:0042973,glucan endo-1,3-beta-D-glucosidase activity; GO:0005975,carbohydrate metabolic process; GO:0006952,defense response; GO:0003674,molecular_function; GO:0003824,catalytic activity; GO:0004553,hydrolase activity, hydrolyzing O…
SORBI_3009G194900	13.0781	13.1876	13.831	19.6459	20.209	19.0885	38.4222	37.71	34.3753	15.0398	14.4138	15.0352	20.6923	22.2786	22.1919	46.3727	47.5344	45.9646	45.5939	51.5192	56.2688	52.3998	52.1572	65.4313	46.262	47.0993	48.2972	45.8254	40.2846	41.8836	47.0701	42.1053	46.6725	49.0905	50.4672	53.0497	9	54591127	54596270	+	SORBI_3009G194900	hypothetical protein	K19892 glucan endo-1,3-beta-glucosidase 4 [EC:3.2.1.39] | (RefSeq) glucan endo-1,3-beta-glucosidase 1 (A)	ko00500: Starch and sucrose metabolism; ko01100: Metabolic pathways	PLASMODESMATA CALLOSE-BINDING PROTEIN 1 isoform X1 [Sorghum bicolor]	PDCB2_ARATH RecName: Full=PLASMODESMATA CALLOSE-BINDING PROTEIN 2; Short=AtPDCB2; AltName: Full=Glucan endo-1,3-beta-glucosidase-like protein 3; Flags: Precursor;	C5Z0W2_SORBI RecName: Full=X8 domain-containing protein {ECO:0000259|SMART:SM00768};	--	GO:0031225,anchored component of membrane; GO:0046658,anchored component of plasma membrane; GO:0009506,plasmodesma; GO:0001872,(1->3)-beta-D-glucan binding; GO:0030247,polysaccharide binding; GO:0009408,response to heat; GO:0003674,molecular_function; GO:0005488,binding; GO:0030246,carbohydrate binding; GO:0006950,response to stress; GO:0008150,biological_process; GO:0009266,response to temperat…
SORBI_3001G061900	2.4697	2.1969	1.9007	3.8866	3.6765	3.9477	11.4029	11.46	9.5555	2.9279	2.7664	2.7611	4.1911	4.6182	4.3835	10.6815	12.0163	9.3381	11.8446	13.522	15.5261	16.345	16.0487	17.6855	9.5453	9.3623	9.6413	12.0726	10.1837	10.4975	11.49	11.4834	13.3763	8.331	9.2706	10.2063	1	4580701	4583363	+	SORBI_3001G061900	hypothetical protein	K19893 glucan endo-1,3-beta-glucosidase 5/6 [EC:3.2.1.39] | (RefSeq) glucan endo-1,3-beta-glucosidase 6 (A)	ko00500: Starch and sucrose metabolism; ko01100: Metabolic pathways	glucan endo-1,3-beta-glucosidase 8 [Sorghum bicolor]	E138_ARATH RecName: Full=Glucan endo-1,3-beta-glucosidase 8; EC=3.2.1.39; AltName: Full=(1->3)-beta-glucan endohydrolase 8; Short=(1->3)-beta-glucanase 8; AltName: Full=Beta-1,3-endoglucanase 8; Short=Beta-1,3-glucanase 8; Flags: Precursor;	C5WY32_SORBI RecName: Full=X8 domain-containing protein {ECO:0000259|SMART:SM00768};	--	GO:0031225,anchored component of membrane; GO:0046658,anchored component of plasma membrane; GO:0048046,apoplast; GO:0005634,nucleus; GO:0005886,plasma membrane; GO:0009506,plasmodesma; GO:0042973,glucan endo-1,3-beta-D-glucosidase activity; GO:0005975,carbohydrate metabolic process; GO:0006952,defense response; GO:0009664,plant-type cell wall organization; GO:0003674,molecular_function; GO:00038…
SORBI_3001G452900	3.1598	2.6726	2.6556	5.9694	6.4669	5.9412	16.7265	17.1173	16.2651	1.7876	1.8616	1.6315	6.9387	8.7929	9.2445	21.1054	19.9564	19.5418	12.2727	12.5208	14.3593	21.0729	21.5567	21.9485	21.999	21.0597	23.3361	11.0799	9.8015	11.2866	18.4235	17.0096	18.841	17.3633	20.4102	22.3363	1	72933045	72937514	-	SORBI_3001G452900	hypothetical protein	K19891 glucan endo-1,3-beta-glucosidase 1/2/3 [EC:3.2.1.39] | (RefSeq) glucan endo-1,3-beta-glucosidase 3 (A)	ko00500: Starch and sucrose metabolism; ko01100: Metabolic pathways	glucan endo-1,3-beta-glucosidase 3 [Sorghum bicolor]	E133_ARATH RecName: Full=Glucan endo-1,3-beta-glucosidase 3; EC=3.2.1.39; AltName: Full=(1->3)-beta-glucan endohydrolase 3; Short=(1->3)-beta-glucanase 3; AltName: Full=Beta-1,3-endoglucanase 3; Short=Beta-1,3-glucanase 3; Flags: Precursor;	C5WSP4_SORBI RecName: Full=X8 domain-containing protein {ECO:0000259|SMART:SM00768};	--	GO:0031225,anchored component of membrane; GO:0046658,anchored component of plasma membrane; GO:0005739,mitochondrion; GO:0005886,plasma membrane; GO:0042973,glucan endo-1,3-beta-D-glucosidase activity; GO:0005975,carbohydrate metabolic process; GO:0006952,defense response; GO:0003674,molecular_function; GO:0003824,catalytic activity; GO:0004553,hydrolase activity, hydrolyzing O-glycosyl compound…
SORBI_3002G351700	1.0653	1.1292	1.1797	2.4149	2.2378	2.1421	4.7048	4.4157	4.671	1.1253	0.9607	0.9921	2.6689	2.123	2.3627	4.2622	4.507	3.9657	3.5314	3.4007	3.6279	4.8591	5.0357	4.8313	4.8363	5.2252	4.2264	3.9431	3.7336	3.9631	5.0522	5.1547	4.8893	4.7528	4.9561	4.5451	2	71536657	71541598	+	SORBI_3002G351700	hypothetical protein	K19892 glucan endo-1,3-beta-glucosidase 4 [EC:3.2.1.39] | (RefSeq) glucan endo-1,3-beta-glucosidase 4 (A)	ko00500: Starch and sucrose metabolism; ko01100: Metabolic pathways	glucan endo-1,3-beta-glucosidase 4 [Sorghum bicolor]	E134_ARATH RecName: Full=Glucan endo-1,3-beta-glucosidase 4; EC=3.2.1.39; AltName: Full=(1->3)-beta-glucan endohydrolase 4; Short=(1->3)-beta-glucanase 4; AltName: Full=Beta-1,3-endoglucanase 4; Short=Beta-1,3-glucanase 4; Flags: Precursor;	C5XCE5_SORBI RecName: Full=X8 domain-containing protein {ECO:0000259|SMART:SM00768};	--	GO:0031225,anchored component of membrane; GO:0046658,anchored component of plasma membrane; GO:0005829,cytosol; GO:0005886,plasma membrane; GO:0042973,glucan endo-1,3-beta-D-glucosidase activity; GO:0005975,carbohydrate metabolic process; GO:0006952,defense response; GO:0003674,molecular_function; GO:0003824,catalytic activity; GO:0004553,hydrolase activity, hydrolyzing O-glycosyl compounds; GO:…
SORBI_3004G313200	17.4912	15.2236	16.7013	25.4286	25.1632	24.3338	54.596	53.915	53.7596	5.3876	5.3424	5.257	26.4727	28.5769	28.1329	61.4629	62.4515	59.2799	83.9272	85.2408	83.4047	70.4166	68.1711	75.6231	54.6579	51.5667	55.7029	90.542	83.0333	84.9497	80.7742	75.182	85.4473	47.8795	51.5253	55.039	4	64995627	64999361	-	SORBI_3004G313200	hypothetical protein	K19891 glucan endo-1,3-beta-glucosidase 1/2/3 [EC:3.2.1.39] | (RefSeq) glucan endo-1,3-beta-glucosidase 3 (A)	ko00500: Starch and sucrose metabolism; ko01100: Metabolic pathways	glucan endo-1,3-beta-glucosidase 12 [Sorghum bicolor]	E1312_ARATH RecName: Full=Glucan endo-1,3-beta-glucosidase 12; EC=3.2.1.39; AltName: Full=(1->3)-beta-glucan endohydrolase 12; Short=(1->3)-beta-glucanase 12; AltName: Full=Beta-1,3-endoglucanase 12; Short=Beta-1,3-glucanase 12; Flags: Precursor;	C5XTH4_SORBI RecName: Full=X8 domain-containing protein {ECO:0000259|SMART:SM00768};	--	GO:0031225,anchored component of membrane; GO:0046658,anchored component of plasma membrane; GO:0005576,extracellular region; GO:0042973,glucan endo-1,3-beta-D-glucosidase activity; GO:0005975,carbohydrate metabolic process; GO:0071555,cell wall organization; GO:0006952,defense response; GO:0003674,molecular_function; GO:0003824,catalytic activity; GO:0004553,hydrolase activity, hydrolyzing O-gly…
SORBI_3006G119000	5.834	5.652	5.4299	16.0871	14.7464	16.498	63.1142	57.9492	61.5652	3.4494	2.931	4.0679	24.9639	25.4579	24.7419	78.9875	79.8636	82.0609	55.9936	62.5747	58.2603	87.1619	89.5909	88.377	50.7652	53.2172	54.1758	79.3304	78.9855	77.3941	103.213	95.552	96.7981	58.3607	63.7451	64.3663	6	48612825	48614162	+	SORBI_3006G119000	hypothetical protein	K19892 glucan endo-1,3-beta-glucosidase 4 [EC:3.2.1.39] | (RefSeq) glucan endo-1,3-beta-glucosidase 4 (A)	ko00500: Starch and sucrose metabolism; ko01100: Metabolic pathways	glucan endo-1,3-beta-D-glucosidase [Sorghum bicolor]	ALL9_OLEEU RecName: Full=Glucan endo-1,3-beta-D-glucosidase; EC=3.2.1.39; AltName: Full=Major pollen allergen Ole e 9; AltName: Allergen=Ole e 9; Flags: Precursor;	A0A1Z5RDH6_SORBI RecName: Full=X8 domain-containing protein {ECO:0000259|SMART:SM00768};	--	GO:0005576,extracellular region; GO:0042973,glucan endo-1,3-beta-D-glucosidase activity; GO:0042803,protein homodimerization activity; GO:0006076,(1->3)-beta-D-glucan catabolic process; GO:0003674,molecular_function; GO:0003824,catalytic activity; GO:0004553,hydrolase activity, hydrolyzing O-glycosyl compounds; GO:0008422,beta-glucosidase activity; GO:0015926,glucosidase activity; GO:0016787,hydr…
SORBI_3004G083100	2.7685	2.2664	2.5058	2.9339	2.5745	2.1329	5.0962	5.8961	5.2171	1.8173	1.6332	1.674	2.9272	3.0249	3.2162	6.5804	5.3064	5.8615	6.0625	6.791	6.9776	6.7286	6.4884	6.5635	6.4282	5.4548	5.4585	6.2383	5.2703	5.5639	7.7621	8.0408	9.1382	5.2662	4.8328	5.6014	4	6838579	6841251	-	SORBI_3004G083100	hypothetical protein	K19891 glucan endo-1,3-beta-glucosidase 1/2/3 [EC:3.2.1.39] | (RefSeq) glucan endo-1,3-beta-glucosidase 3 (A)	ko00500: Starch and sucrose metabolism; ko01100: Metabolic pathways	glucan endo-1,3-beta-glucosidase 14 [Sorghum bicolor]	E1314_ARATH RecName: Full=Glucan endo-1,3-beta-glucosidase 14; EC=3.2.1.39; AltName: Full=(1->3)-beta-glucan endohydrolase 14; Short=(1->3)-beta-glucanase 14; AltName: Full=Beta-1,3-endoglucanase 14; Short=Beta-1,3-glucanase 14; Flags: Precursor;	A0A194YND1_SORBI SubName: Full=Uncharacterized protein {ECO:0000313|EMBL:KXG29738.1};	--	GO:0046658,anchored component of plasma membrane; GO:0005737,cytoplasm; GO:0005576,extracellular region; GO:0005634,nucleus; GO:0042973,glucan endo-1,3-beta-D-glucosidase activity; GO:0005975,carbohydrate metabolic process; GO:0071555,cell wall organization; GO:0006952,defense response; GO:0003674,molecular_function; GO:0003824,catalytic activity; GO:0004553,hydrolase activity, hydrolyzing O-glyc…
SORBI_3001G123300	1.1232	1.3941	1.6225	5.2316	5.986	6.1038	30.2997	32.095	29.1529	0.8258	1.2753	1.2417	4.7018	5.1247	4.5651	25.2256	25.0148	27.088	63.8948	66.1532	68.6621	55.8095	56.0804	57.745	49.48	51.8287	51.6851	78.2644	77.1701	75.3907	28.1557	26.2955	26.7699	52.3314	54.5158	53.4399	1	9626721	9629530	-	SORBI_3001G122300	hypothetical protein	--	--	LOW QUALITY PROTEIN: probable plastid-lipid-associated protein 4, chloroplastic [Sorghum bicolor]	PAP4_ARATH RecName: Full=Probable plastid-lipid-associated protein 4, chloroplastic; AltName: Full=Fibrillin-3a; AltName: Full=Plastoglobulin 25; Short=AtPGL25; Flags: Precursor;	C5WNS2_SORBI RecName: Full=PAP_fibrillin domain-containing protein {ECO:0000259|Pfam:PF04755};	--	GO:0009507,chloroplast; GO:0009534,chloroplast thylakoid; GO:0009535,chloroplast thylakoid membrane; GO:0005829,cytosol; GO:0010287,plastoglobule; GO:0005575,cellular_component; GO:0005622,intracellular anatomical structure; GO:0005737,cytoplasm; GO:0009536,plastid; GO:0043226,organelle; GO:0043227,membrane-bounded organelle; GO:0043229,intracellular organelle; GO:0043231,intracellular membrane-b…
SORBI_3003G389000	13.1881	12.9495	13.1965	8.9817	8.245	8.3929	15.1305	13.8724	14.1057	12.3952	11.6564	12.2356	9.0055	9.6586	9.1327	15.5835	15.43	16.5321	31.9677	30.4059	34.5991	18.61	19.9994	19.7821	19.8935	19.378	20.0953	32.3401	33.8025	33.0703	21.3765	22.927	21.6739	19.5138	18.8855	17.8701	3	69996786	70004228	+	SORBI_3003G389000	Beta-glucosidase 42 [Source:Projected from Arabidopsis thaliana (AT5G36890) UniProtKB/Swiss-Prot%3BAcc:Q9FIW4]	K01188 beta-glucosidase [EC:3.2.1.21] | (RefSeq) beta-glucosidase 4 (A)	ko00460: Cyanoamino acid metabolism; ko00500: Starch and sucrose metabolism; ko00999: Biosynthesis of various plant secondary metabolites; ko01100: Metabolic pathways; ko01110: Biosynthesis of secondary metabolites	beta-glucosidase 4 [Sorghum bicolor]	BGL04_ORYSJ RecName: Full=Beta-glucosidase 4; Short=Os1bglu4; EC=3.2.1.21;	C5XFD2_SORBI RecName: Full=Beta-glucosidase {ECO:0000256|ARBA:ARBA00012744, ECO:0000256|RuleBase:RU361175}; EC=3.2.1.21 {ECO:0000256|ARBA:ARBA00012744, ECO:0000256|RuleBase:RU361175};	Beta-glucosidase, lactase phlorizinhydrolase, and related proteins	GO:0033907,beta-D-fucosidase activity; GO:0004565,beta-galactosidase activity; GO:0008422,beta-glucosidase activity; GO:0102483,scopolin beta-glucosidase activity; GO:0030245,cellulose catabolic process; GO:0009866,induced systemic resistance, ethylene mediated signaling pathway; GO:1990641,response to iron ion starvation; GO:0019748,secondary metabolic process; GO:0003674,molecular_function; GO:…
SORBI_3004G029100	0.8447	0.677	0.6401	0.5662	0.4621	0.6113	1.9754	2.032	2.2223	1.4436	0.918	0.9446	3.1864	2.5484	3.5975	5.8188	7.202	6.8029	23.4551	22.0639	21.81	19.0993	16.9283	20.1666	6.8992	5.6065	6.0274	30.4257	25.9245	26.2226	19.1375	17.7428	16.4715	6.8978	7.5868	6.1184	4	2316736	2321303	-	SORBI_3004G029100	hypothetical protein	K05349 beta-glucosidase [EC:3.2.1.21] | (RefSeq) uncharacterized protein LOC8069922 (A)	ko00460: Cyanoamino acid metabolism; ko00500: Starch and sucrose metabolism; ko00999: Biosynthesis of various plant secondary metabolites; ko01100: Metabolic pathways; ko01110: Biosynthesis of secondary metabolites	uncharacterized protein LOC8069922 [Sorghum bicolor]	BXL1_ARATH RecName: Full=Beta-D-xylosidase 1; Short=AtBXL1; EC=3.2.1.-; AltName: Full=Alpha-L-arabinofuranosidase; EC=3.2.1.55; Flags: Precursor;	C5XTT9_SORBI SubName: Full=Uncharacterized protein {ECO:0000313|EMBL:EES06229.1};	--	GO:0048046,apoplast; GO:0009536,plastid; GO:0046556,alpha-L-arabinofuranosidase activity; GO:0009044,xylan 1,4-beta-xylosidase activity; GO:0031222,arabinan catabolic process; GO:0010214,seed coat development; GO:0045493,xylan catabolic process; GO:0003674,molecular_function; GO:0003824,catalytic activity; GO:0004553,hydrolase activity, hydrolyzing O-glycosyl compounds; GO:0016787,hydrolase activ…
SORBI_3002G400600	0.7612	0.6498	0.6087	1.716	1.7847	1.7126	7.63	6.9663	8.0547	0.7596	0.8944	0.6701	1.5091	1.3736	1.2533	2.9586	3.9281	3.9106	1.194	1.2494	0.9684	6.8596	6.6609	6.8547	14.3312	13.5785	13.6256	1.0291	1.6343	1.5405	5.4022	4.4857	4.295	7.0257	6.1569	5.731	2	75147138	75150057	+	SORBI_3002G400600	hypothetical protein	K05350 beta-glucosidase [EC:3.2.1.21] | (RefSeq) beta-glucosidase 26 (A)	ko00460: Cyanoamino acid metabolism; ko00500: Starch and sucrose metabolism; ko00999: Biosynthesis of various plant secondary metabolites; ko01100: Metabolic pathways; ko01110: Biosynthesis of secondary metabolites	beta-glucosidase 26 [Sorghum bicolor]	BGL26_ORYSJ RecName: Full=Beta-glucosidase 26; Short=Os7bglu26; EC=3.2.1.21; Flags: Precursor;	A0A1W0W7N5_SORBI SubName: Full=Uncharacterized protein {ECO:0000313|EMBL:OQU90392.1};	Beta-glucosidase, lactase phlorizinhydrolase, and related proteins	GO:0033907,beta-D-fucosidase activity; GO:0004565,beta-galactosidase activity; GO:0008422,beta-glucosidase activity; GO:0047701,beta-L-arabinosidase activity; GO:0004567,beta-mannosidase activity; GO:0080079,cellobiose glucosidase activity; GO:0004338,glucan exo-1,3-beta-glucosidase activity; GO:0102483,scopolin beta-glucosidase activity; GO:0005975,carbohydrate metabolic process; GO:0003674,mole…
SORBI_3002G247600	0	0	0	0.0883	0.0605	0	14.6819	16.6757	14.4512	0	0.0296	0	0.0245	0.0178	0.028	20.5384	21.7587	20.3889	0	0.0418	0.0082	34.186	32.8358	34.5987	63.1762	63.5987	69.1145	0.2795	0.2042	0.1074	14.2923	14.8044	15.2986	47.4272	49.0066	49.5801	2	63565151	63568049	-	SORBI_3002G247600	hypothetical protein	K01188 beta-glucosidase [EC:3.2.1.21] | (RefSeq) beta-glucosidase 30 (A)	ko00460: Cyanoamino acid metabolism; ko00500: Starch and sucrose metabolism; ko00999: Biosynthesis of various plant secondary metabolites; ko01100: Metabolic pathways; ko01110: Biosynthesis of secondary metabolites	beta-glucosidase 30 [Sorghum bicolor]	BGL30_ORYSJ RecName: Full=Beta-glucosidase 30; Short=Os9bglu30; EC=3.2.1.21; Flags: Precursor;	C5X3X5_SORBI SubName: Full=Uncharacterized protein {ECO:0000313|EMBL:EER99090.1};	Beta-glucosidase, lactase phlorizinhydrolase, and related proteins	GO:0033907,beta-D-fucosidase activity; GO:0004565,beta-galactosidase activity; GO:0008422,beta-glucosidase activity; GO:0102483,scopolin beta-glucosidase activity; GO:0005975,carbohydrate metabolic process; GO:0003674,molecular_function; GO:0003824,catalytic activity; GO:0004553,hydrolase activity, hydrolyzing O-glycosyl compounds; GO:0016787,hydrolase activity; GO:0016798,hydrolase activity, act…
SORBI_3001G089000	3.6422	3.9788	3.8171	8.4714	7.8018	8.4167	80.5339	84.3693	86.1769	1.7583	1.3663	1.5	3.1754	3.1006	3.2019	79.3874	82.855	76.7428	10.9409	10.8544	8.2839	95.3686	96.9595	105.278	150.804	160.76	159.805	11.0042	9.8191	10.1204	87.9593	86.6662	94.8103	141.049	144.966	161.536	1	6903087	6908272	-	SORBI_3001G089000	hypothetical protein	K05349 beta-glucosidase [EC:3.2.1.21] | (RefSeq) uncharacterized protein LOC110431790 isoform X1 (A)	ko00460: Cyanoamino acid metabolism; ko00500: Starch and sucrose metabolism; ko00999: Biosynthesis of various plant secondary metabolites; ko01100: Metabolic pathways; ko01110: Biosynthesis of secondary metabolites	uncharacterized protein LOC110431790 isoform X1 [Sorghum bicolor]	XYL2_MEDSV RecName: Full=Beta-xylosidase/alpha-L-arabinofuranosidase 2 {ECO:0000303|PubMed:17615411, ECO:0000312|EMBL:ABQ45228.1}; AltName: Full=Xylan 1,4-beta-xylosidase/Alpha-L-arabinofuranosidase 2; Short=MsXyl2 {ECO:0000303|PubMed:17615411}; Includes: RecName: Full=Beta-xylosidase; EC=3.2.1.37; AltName: Full=1,4-beta-D-xylan xylohydrolase {ECO:0000250|UniProtKB:P48792}; AltName: Full=Xylan 1,…	A0A1B6QHZ6_SORBI SubName: Full=Uncharacterized protein {ECO:0000313|EMBL:KXG37545.1};	--	GO:0005576,extracellular region; GO:0046556,alpha-L-arabinofuranosidase activity; GO:0009044,xylan 1,4-beta-xylosidase activity; GO:0045493,xylan catabolic process; GO:0003674,molecular_function; GO:0003824,catalytic activity; GO:0004553,hydrolase activity, hydrolyzing O-glycosyl compounds; GO:0016787,hydrolase activity; GO:0016798,hydrolase activity, acting on glycosyl bonds; GO:0097599,xylanase…
SORBI_3001G089100	27.7044	24.24	23.7077	76.4275	79.3175	79.5359	253.06	249.565	243.155	16.9422	14.8594	16.2185	76.4621	68.8623	80.5403	223.558	229.336	237.544	147.49	156.978	149.171	286.27	277.255	302.645	324.982	338.495	339.456	181.423	153.28	163.21	258.106	247.605	266.425	309.919	313.68	325.54	1	6917698	6921918	-	SORBI_3001G089100	hypothetical protein	K05349 beta-glucosidase [EC:3.2.1.21] | (RefSeq) uncharacterized protein LOC110437359 (A)	ko00460: Cyanoamino acid metabolism; ko00500: Starch and sucrose metabolism; ko00999: Biosynthesis of various plant secondary metabolites; ko01100: Metabolic pathways; ko01110: Biosynthesis of secondary metabolites	uncharacterized protein LOC110437359 [Sorghum bicolor]	XYL2_MEDSV RecName: Full=Beta-xylosidase/alpha-L-arabinofuranosidase 2 {ECO:0000303|PubMed:17615411, ECO:0000312|EMBL:ABQ45228.1}; AltName: Full=Xylan 1,4-beta-xylosidase/Alpha-L-arabinofuranosidase 2; Short=MsXyl2 {ECO:0000303|PubMed:17615411}; Includes: RecName: Full=Beta-xylosidase; EC=3.2.1.37; AltName: Full=1,4-beta-D-xylan xylohydrolase {ECO:0000250|UniProtKB:P48792}; AltName: Full=Xylan 1,…	A0A1B6QI05_SORBI SubName: Full=Uncharacterized protein {ECO:0000313|EMBL:KXG37547.1};	--	GO:0005576,extracellular region; GO:0046556,alpha-L-arabinofuranosidase activity; GO:0009044,xylan 1,4-beta-xylosidase activity; GO:0045493,xylan catabolic process; GO:0003674,molecular_function; GO:0003824,catalytic activity; GO:0004553,hydrolase activity, hydrolyzing O-glycosyl compounds; GO:0016787,hydrolase activity; GO:0016798,hydrolase activity, acting on glycosyl bonds; GO:0097599,xylanase…
[truncated: 1 more columns]
